# Supplementary material for: Assessing the safety of lipid-modifying medications among Chinese adolescents: a drug-target Mendelian randomization study
Source: BMC Med. 2023 Oct 31;21:410. doi: 10.1186/s12916-023-03115-y (PMC10617134; doi:10.1186/s12916-023-03115-y)
Supplement: Supplementary file 1 — Additional file 1. Table S1. The primary efficacy outcomes from the “Children of 1997” birth cohort. Table S2. The safety outcomes from the “Children of 1997” birth cohort. Table S3. The genetic variants selected for the HMGCR score and PCSK9 score and their association in the Global Lipids Genetics Consortium and the “Children of 1997” birth cohort. Table S4. The effect of genetic inhibition of HMGCR and PCSK9 on coronary artery disease in East Asian. Table S5. The effect of genetic inhibition of HMGCR and PCSK9 on efficacy outcomes in the “Children of 1997” birth cohort. Table S6. The effect of genetic inhibition of HMGCR and PCSK9 on efficacy outcomes using complete case analysis in the “Children of 1997” birth cohort. Table S7. The effect of genetic inhibition of HMGCR and PCSK9 (using index variant) on efficacy outcomes in the “Children of 1997” birth cohort. Table S8. The effect of genetic inhibition of HMGCR and PCSK9 on safety outcomes in the “Children of 1997” birth cohort. Table S9. The effect of genetic inhibition of HMGCR and PCSK9 on safety outcomes using complete case analysis in the “Children of 1997” birth cohort. Table S10. The effect of genetic inhibition of HMGCR and PCSK9 (using index variant) on safety outcomes in the “Children of 1997” birth cohort. Supplementary Note. R code for Mendelian randomization analysis, principal component analysis, and visualization. [file 12916_2023_3115_MOESM1_ESM.xlsx]

## Sheet: Sheet1
List of Tables S1-S10
Table S1. The primary efficacy outcomes from the "Children of 1997" birth cohort
Table S2. The safety outcomes from the "Children of 1997" birth cohort
Table S3. The genetic variants selected for the HMGCR score and PCSK9 score and their association in the Global Lipids Genetics Consortium and the "Children of 1997" birth cohort
Table S4. The effect of genetic inhibition of HMGCR and PCSK9 on coronary artery disease in East Asian
Table S5. The effect of genetic inhibition of HMGCR and PCSK9 on efficacy outcomes in the "Children of 1997" birth cohort
Table S6. The effect of genetic inhibition of HMGCR and PCSK9 on efficacy outcomes using complete case analysis in the "Children of 1997" birth cohort
Table S7. The effect of genetic inhibition of HMGCR and PCSK9 (using index variant) on efficacy outcomes in the "Children of 1997" birth cohort
Table S8. The effect of genetic inhibition of HMGCR and PCSK9 on safety outcomes in the "Children of 1997" birth cohort
Table S9. The effect of genetic inhibition of HMGCR and PCSK9 on safety outcomes using complete case analysis in the "Children of 1997" birth cohort
Table S10. The effect of genetic inhibition of HMGCR and PCSK9 (using index varinat) on safety outcomes in the "Children of 1997" birth cohort

## Sheet: Table S1
Table S1. The primary efficacy outcomes from the "Children of 1997" birth cohort
Full name	Abbreviation	Group	Subgroup	Unit	Sample size	Mean	SD
Total cholesterol	Total-C	Cholesterol	Cholesterol	mmol/L	3341	4.29911	0.712662
Total cholesterol minus HDL-C	non-HDL-C	Cholesterol	Cholesterol	mmol/L	3341	2.86334	0.643861
Remnant cholesterol (non-HDL, non-LDL -cholesterol)	Remnant-C	Cholesterol	Cholesterol	mmol/L	3341	1.25105	0.304712
VLDL cholesterol	VLDL-C	Cholesterol	Cholesterol	mmol/L	3341	0.510881	0.169253
Clinical LDL cholesterol	Clinical LDL-C	Cholesterol	Cholesterol	mmol/L	3341	2.34864	0.570046
LDL cholesterol	LDL-C	Cholesterol	Cholesterol	mmol/L	3341	1.61229	0.354312
HDL cholesterol	HDL-C	Cholesterol	Cholesterol	mmol/L	3341	1.43577	0.242815
Total triglycerides	Total-TG	Triglycerides	Triglycerides	mmol/L	3341	0.891485	0.35798
Triglycerides in VLDL	VLDL-TG	Triglycerides	Triglycerides	mmol/L	3341	0.64697	0.320223
Triglycerides in LDL	LDL-TG	Triglycerides	Triglycerides	mmol/L	3341	0.100325	0.0191618
Triglycerides in HDL	HDL-TG	Triglycerides	Triglycerides	mmol/L	3341	0.0788186	0.0264935
Total phospholipids in lipoprotein particles	Total-PL	Phospholipids	Phospholipids	mmol/L	3341	2.62582	0.342452
Phospholipids in VLDL	VLDL-PL	Phospholipids	Phospholipids	mmol/L	3341	0.319867	0.119659
Phospholipids in LDL	LDL-PL	Phospholipids	Phospholipids	mmol/L	3341	0.558331	0.108529
Phospholipids in HDL	HDL-PL	Phospholipids	Phospholipids	mmol/L	3341	1.50079	0.232127
Total esterified cholesterol	Total-CE	Cholesteryl esters	Cholesteryl esters	mmol/L	3341	3.17046	0.513478
Cholesteryl esters in VLDL	VLDL-CE	Cholesteryl esters	Cholesteryl esters	mmol/L	3341	0.309056	0.0982972
Cholesteryl esters in LDL	LDL-CE	Cholesteryl esters	Cholesteryl esters	mmol/L	3341	1.16183	0.261488
Cholesteryl esters in HDL	HDL-CE	Cholesteryl esters	Cholesteryl esters	mmol/L	3341	1.13893	0.186745
Total free cholesterol	Total-FC	Free cholesterol	Free cholesterol	mmol/L	3341	1.12865	0.202531
Free cholesterol in VLDL	VLDL-FC	Free cholesterol	Free cholesterol	mmol/L	3341	0.201826	0.0736279
Free cholesterol in LDL	LDL-FC	Free cholesterol	Free cholesterol	mmol/L	3341	0.450461	0.0950604
Free cholesterol in HDL	HDL-FC	Free cholesterol	Free cholesterol	mmol/L	3341	0.296849	0.0575265
Total lipids in lipoprotein particles	Total-L	Total lipids	Total lipids	mmol/L	3341	7.81642	1.20897
Total lipids in VLDL	VLDL-L	Total lipids	Total lipids	mmol/L	3341	1.47772	0.572025
Total lipids in LDL	LDL-L	Total lipids	Total lipids	mmol/L	3341	2.27095	0.473944
Total lipids in HDL	HDL-L	Total lipids	Total lipids	mmol/L	3341	3.01539	0.47489
Total concentration of lipoprotein particles	Total-P	Lipoprotein particle concentrations	Lipoprotein particle concentrations	mmol/L	3341	0.0165747	0.00179088
Concentration of VLDL particles	VLDL-P	Lipoprotein particle concentrations	Lipoprotein particle concentrations	mmol/L	3341	0.000103355	2.86306e-05
Concentration of LDL particles	LDL-P	Lipoprotein particle concentrations	Lipoprotein particle concentrations	mmol/L	3341	0.00106588	0.000215874
Concentration of HDL particles	HDL-P	Lipoprotein particle concentrations	Lipoprotein particle concentrations	mmol/L	3341	0.0151369	0.00169592
Average diameter for VLDL particles	VLDL size	Lipoprotein particle sizes	Lipoprotein particle sizes	nm	3341	38.538	1.17995
Average diameter for LDL particles	LDL size	Lipoprotein particle sizes	Lipoprotein particle sizes	nm	3341	23.9088	0.0775964
Average diameter for HDL particles	HDL size	Lipoprotein particle sizes	Lipoprotein particle sizes	nm	3341	9.72474	0.188516
Phosphoglycerides	Phosphoglyc	Other lipids	Other lipids	mmol/L	3339	2.27056	0.292476
Ratio of triglycerides to phosphoglycerides	TG/PG	Other lipids	Other lipids	ratio	3339	0.391356	0.137956
Total cholines	Cholines	Other lipids	Other lipids	mmol/L	3339	2.60861	0.307646
Phosphatidylcholines	Phosphatidylc	Other lipids	Other lipids	mmol/L	3339	2.08559	0.281206
Sphingomyelins	Sphingomyelins	Other lipids	Other lipids	mmol/L	3339	0.436973	0.0538801
Apolipoprotein B	ApoB	Apolipoproteins	Apolipoproteins	g/L	3341	0.737578	0.146914
Apolipoprotein A1	ApoA1	Apolipoproteins	Apolipoproteins	g/L	3341	1.43946	0.171068
Ratio of apolipoprotein B to apolipoprotein A1	ApoB/ApoA1	Apolipoproteins	Apolipoproteins	ratio	3341	0.518596	0.117204
Concentration of chylomicrons and extremely large VLDL particles	XXL-VLDL-P	Lipoprotein subclasses	Chylomicrons and extremely large VLDL	mmol/L	3341	7.02106e-07	9.02636e-07
Total lipids in chylomicrons and extremely large VLDL	XXL-VLDL-L	Lipoprotein subclasses	Chylomicrons and extremely large VLDL	mmol/L	3341	0.112769	0.127144
Phospholipids in chylomicrons and extremely large VLDL	XXL-VLDL-PL	Lipoprotein subclasses	Chylomicrons and extremely large VLDL	mmol/L	3341	0.0134863	0.0180865
Cholesterol in chylomicrons and extremely large VLDL	XXL-VLDL-C	Lipoprotein subclasses	Chylomicrons and extremely large VLDL	mmol/L	3341	0.0297643	0.0251279
Cholesteryl esters in chylomicrons and extremely large VLDL	XXL-VLDL-CE	Lipoprotein subclasses	Chylomicrons and extremely large VLDL	mmol/L	3341	0.0195608	0.0139892
Free cholesterol in chylomicrons and extremely large VLDL	XXL-VLDL-FC	Lipoprotein subclasses	Chylomicrons and extremely large VLDL	mmol/L	3341	0.0102035	0.0113755
Triglycerides in chylomicrons and extremely large VLDL	XXL-VLDL-TG	Lipoprotein subclasses	Chylomicrons and extremely large VLDL	mmol/L	3341	0.0695189	0.0851861
Concentration of very large VLDL particles	XL-VLDL-P	Lipoprotein subclasses	Very large VLDL	mmol/L	3341	2.0753e-06	1.52168e-06
Total lipids in very large VLDL	XL-VLDL-L	Lipoprotein subclasses	Very large VLDL	mmol/L	3341	0.129009	0.0901132
Phospholipids in very large VLDL	XL-VLDL-PL	Lipoprotein subclasses	Very large VLDL	mmol/L	3341	0.0218176	0.0174894
Cholesterol in very large VLDL	XL-VLDL-C	Lipoprotein subclasses	Very large VLDL	mmol/L	3341	0.0355366	0.0194865
Cholesteryl esters in very large VLDL	XL-VLDL-CE	Lipoprotein subclasses	Very large VLDL	mmol/L	3341	0.0216066	0.0100643
Free cholesterol in very large VLDL	XL-VLDL-FC	Lipoprotein subclasses	Very large VLDL	mmol/L	3341	0.01393	0.00974587
Triglycerides in very large VLDL	XL-VLDL-TG	Lipoprotein subclasses	Very large VLDL	mmol/L	3341	0.0716543	0.0545494
Concentration of large VLDL particles	L-VLDL-P	Lipoprotein subclasses	Large VLDL	mmol/L	3341	7.052e-06	3.87957e-06
Total lipids in large VLDL	L-VLDL-L	Lipoprotein subclasses	Large VLDL	mmol/L	3341	0.242564	0.129448
Phospholipids in large VLDL	L-VLDL-PL	Lipoprotein subclasses	Large VLDL	mmol/L	3341	0.0420519	0.0273395
Cholesterol in large VLDL	L-VLDL-C	Lipoprotein subclasses	Large VLDL	mmol/L	3341	0.0636378	0.0336306
Cholesteryl esters in large VLDL	L-VLDL-CE	Lipoprotein subclasses	Large VLDL	mmol/L	3341	0.0332012	0.0164355
Free cholesterol in large VLDL	L-VLDL-FC	Lipoprotein subclasses	Large VLDL	mmol/L	3341	0.0304366	0.017598
Triglycerides in large VLDL	L-VLDL-TG	Lipoprotein subclasses	Large VLDL	mmol/L	3341	0.136875	0.0703099
Concentration of medium VLDL particles	M-VLDL-P	Lipoprotein subclasses	Medium VLDL	mmol/L	3341	2.7376e-05	9.09668e-06
Total lipids in medium VLDL	M-VLDL-L	Lipoprotein subclasses	Medium VLDL	mmol/L	3341	0.459393	0.152567
Phospholipids in medium VLDL	M-VLDL-PL	Lipoprotein subclasses	Medium VLDL	mmol/L	3341	0.0996546	0.0349673
Cholesterol in medium VLDL	M-VLDL-C	Lipoprotein subclasses	Medium VLDL	mmol/L	3341	0.137491	0.0485144
Cholesteryl esters in medium VLDL	M-VLDL-CE	Lipoprotein subclasses	Medium VLDL	mmol/L	3341	0.0761964	0.0280129
Free cholesterol in medium VLDL	M-VLDL-FC	Lipoprotein subclasses	Medium VLDL	mmol/L	3341	0.0612943	0.0217391
Triglycerides in medium VLDL	M-VLDL-TG	Lipoprotein subclasses	Medium VLDL	mmol/L	3341	0.222248	0.0857636
Concentration of small VLDL particles	S-VLDL-P	Lipoprotein subclasses	Small VLDL	mmol/L	3341	2.7544e-05	7.78765e-06
Total lipids in small VLDL	S-VLDL-L	Lipoprotein subclasses	Small VLDL	mmol/L	3341	0.289886	0.0801527
Phospholipids in small VLDL	S-VLDL-PL	Lipoprotein subclasses	Small VLDL	mmol/L	3341	0.0734343	0.0202586
Cholesterol in small VLDL	S-VLDL-C	Lipoprotein subclasses	Small VLDL	mmol/L	3341	0.111074	0.0333037
Cholesteryl esters in small VLDL	S-VLDL-CE	Lipoprotein subclasses	Small VLDL	mmol/L	3341	0.065048	0.0202816
Free cholesterol in small VLDL	S-VLDL-FC	Lipoprotein subclasses	Small VLDL	mmol/L	3341	0.0460264	0.0132257
Triglycerides in small VLDL	S-VLDL-TG	Lipoprotein subclasses	Small VLDL	mmol/L	3341	0.105377	0.036066
Concentration of very small VLDL particles	XS-VLDL-P	Lipoprotein subclasses	Very small VLDL	mmol/L	3341	3.86062e-05	8.65452e-06
Total lipids in very small VLDL	XS-VLDL-L	Lipoprotein subclasses	Very small VLDL	mmol/L	3341	0.244097	0.0581025
Phospholipids in very small VLDL	XS-VLDL-PL	Lipoprotein subclasses	Very small VLDL	mmol/L	3341	0.0694223	0.0176582
Cholesterol in very small VLDL	XS-VLDL-C	Lipoprotein subclasses	Very small VLDL	mmol/L	3341	0.133378	0.0355056
Cholesteryl esters in very small VLDL	XS-VLDL-CE	Lipoprotein subclasses	Very small VLDL	mmol/L	3341	0.0934426	0.0256324
Free cholesterol in very small VLDL	XS-VLDL-FC	Lipoprotein subclasses	Very small VLDL	mmol/L	3341	0.039935	0.0101257
Triglycerides in very small VLDL	XS-VLDL-TG	Lipoprotein subclasses	Very small VLDL	mmol/L	3341	0.0412967	0.0101513
Concentration of IDL particles	IDL-P	Lipoprotein subclasses	IDL	mmol/L	3341	0.000268537	5.26916e-05
Total lipids in IDL	IDL-L	Lipoprotein subclasses	IDL	mmol/L	3341	1.05236	0.216315
Phospholipids in IDL	IDL-PL	Lipoprotein subclasses	IDL	mmol/L	3341	0.246828	0.0511893
Cholesterol in IDL	IDL-C	Lipoprotein subclasses	IDL	mmol/L	3341	0.740166	0.159743
Cholesteryl esters in IDL	IDL-CE	Lipoprotein subclasses	IDL	mmol/L	3341	0.54936	0.118768
Free cholesterol in IDL	IDL-FC	Lipoprotein subclasses	IDL	mmol/L	3341	0.190805	0.0420442
Triglycerides in IDL	IDL-TG	Lipoprotein subclasses	IDL	mmol/L	3341	0.0653708	0.0124808
Concentration of large LDL particles	L-LDL-P	Lipoprotein subclasses	Large LDL	mmol/L	3341	0.000657217	0.000136753
Total lipids in large LDL	L-LDL-L	Lipoprotein subclasses	Large LDL	mmol/L	3341	1.45165	0.30398
Phospholipids in large LDL	L-LDL-PL	Lipoprotein subclasses	Large LDL	mmol/L	3341	0.327382	0.0636777
Cholesterol in large LDL	L-LDL-C	Lipoprotein subclasses	Large LDL	mmol/L	3341	1.05762	0.233796
Cholesteryl esters in large LDL	L-LDL-CE	Lipoprotein subclasses	Large LDL	mmol/L	3341	0.77449	0.174045
Free cholesterol in large LDL	L-LDL-FC	Lipoprotein subclasses	Large LDL	mmol/L	3341	0.283125	0.060823
Triglycerides in large LDL	L-LDL-TG	Lipoprotein subclasses	Large LDL	mmol/L	3341	0.0666515	0.0121246
Concentration of medium LDL particles	M-LDL-P	Lipoprotein subclasses	Medium LDL	mmol/L	3341	0.000252829	5.71088e-05
Total lipids in medium LDL	M-LDL-L	Lipoprotein subclasses	Medium LDL	mmol/L	3341	0.556508	0.127767
Phospholipids in medium LDL	M-LDL-PL	Lipoprotein subclasses	Medium LDL	mmol/L	3341	0.149208	0.0327136
Cholesterol in medium LDL	M-LDL-C	Lipoprotein subclasses	Medium LDL	mmol/L	3341	0.384364	0.0919959
Cholesteryl esters in medium LDL	M-LDL-CE	Lipoprotein subclasses	Medium LDL	mmol/L	3341	0.267828	0.0677537
Free cholesterol in medium LDL	M-LDL-FC	Lipoprotein subclasses	Medium LDL	mmol/L	3341	0.116536	0.025746
Triglycerides in medium LDL	M-LDL-TG	Lipoprotein subclasses	Medium LDL	mmol/L	3341	0.0229359	0.00488408
Concentration of small LDL particles	S-LDL-P	Lipoprotein subclasses	Small LDL	mmol/L	3341	0.000155837	2.81328e-05
Total lipids in small LDL	S-LDL-L	Lipoprotein subclasses	Small LDL	mmol/L	3341	0.26279	0.0486895
Phospholipids in small LDL	S-LDL-PL	Lipoprotein subclasses	Small LDL	mmol/L	3341	0.0817414	0.0138338
Cholesterol in small LDL	S-LDL-C	Lipoprotein subclasses	Small LDL	mmol/L	3341	0.170311	0.033636
Cholesteryl esters in small LDL	S-LDL-CE	Lipoprotein subclasses	Small LDL	mmol/L	3341	0.119511	0.0245884
Free cholesterol in small LDL	S-LDL-FC	Lipoprotein subclasses	Small LDL	mmol/L	3341	0.0507997	0.00957979
Triglycerides in small LDL	S-LDL-TG	Lipoprotein subclasses	Small LDL	mmol/L	3341	0.0107379	0.00289936
Concentration of very large HDL particles	XL-HDL-P	Lipoprotein subclasses	Very large HDL	mmol/L	3341	0.000256722	8.90807e-05
Total lipids in very large HDL	XL-HDL-L	Lipoprotein subclasses	Very large HDL	mmol/L	3341	0.191022	0.0755267
Phospholipids in very large HDL	XL-HDL-PL	Lipoprotein subclasses	Very large HDL	mmol/L	3341	0.0905202	0.0429469
Cholesterol in very large HDL	XL-HDL-C	Lipoprotein subclasses	Very large HDL	mmol/L	3341	0.0960952	0.0318282
Cholesteryl esters in very large HDL	XL-HDL-CE	Lipoprotein subclasses	Very large HDL	mmol/L	3341	0.0716312	0.0252503
Free cholesterol in very large HDL	XL-HDL-FC	Lipoprotein subclasses	Very large HDL	mmol/L	3341	0.024464	0.00682288
Triglycerides in very large HDL	XL-HDL-TG	Lipoprotein subclasses	Very large HDL	mmol/L	3341	0.00440654	0.00169705
Concentration of large HDL particles	L-HDL-P	Lipoprotein subclasses	Large HDL	mmol/L	3341	0.00170104	0.000653317
Total lipids in large HDL	L-HDL-L	Lipoprotein subclasses	Large HDL	mmol/L	3341	0.757432	0.271537
Phospholipids in large HDL	L-HDL-PL	Lipoprotein subclasses	Large HDL	mmol/L	3341	0.359593	0.127325
Cholesterol in large HDL	L-HDL-C	Lipoprotein subclasses	Large HDL	mmol/L	3341	0.382213	0.139295
Cholesteryl esters in large HDL	L-HDL-CE	Lipoprotein subclasses	Large HDL	mmol/L	3341	0.303162	0.106916
Free cholesterol in large HDL	L-HDL-FC	Lipoprotein subclasses	Large HDL	mmol/L	3341	0.079051	0.0325613
Triglycerides in large HDL	L-HDL-TG	Lipoprotein subclasses	Large HDL	mmol/L	3341	0.0156265	0.00876997
Concentration of medium HDL particles	M-HDL-P	Lipoprotein subclasses	Medium HDL	mmol/L	3341	0.00381726	0.000636248
Total lipids in medium HDL	M-HDL-L	Lipoprotein subclasses	Medium HDL	mmol/L	3341	0.996556	0.151125
Phospholipids in medium HDL	M-HDL-PL	Lipoprotein subclasses	Medium HDL	mmol/L	3341	0.453361	0.0655136
Cholesterol in medium HDL	M-HDL-C	Lipoprotein subclasses	Medium HDL	mmol/L	3341	0.516235	0.0850005
Cholesteryl esters in medium HDL	M-HDL-CE	Lipoprotein subclasses	Medium HDL	mmol/L	3341	0.43003	0.0679221
Free cholesterol in medium HDL	M-HDL-FC	Lipoprotein subclasses	Medium HDL	mmol/L	3341	0.0862041	0.0175244
Triglycerides in medium HDL	M-HDL-TG	Lipoprotein subclasses	Medium HDL	mmol/L	3341	0.0269612	0.0109831
Concentration of small HDL particles	S-HDL-P	Lipoprotein subclasses	Small HDL	mmol/L	3341	0.00936191	0.0010912
Total lipids in small HDL	S-HDL-L	Lipoprotein subclasses	Small HDL	mmol/L	3341	1.07038	0.117078
Phospholipids in small HDL	S-HDL-PL	Lipoprotein subclasses	Small HDL	mmol/L	3341	0.597319	0.064821
Cholesterol in small HDL	S-HDL-C	Lipoprotein subclasses	Small HDL	mmol/L	3341	0.441232	0.0497683
Cholesteryl esters in small HDL	S-HDL-CE	Lipoprotein subclasses	Small HDL	mmol/L	3341	0.334102	0.0398094
Free cholesterol in small HDL	S-HDL-FC	Lipoprotein subclasses	Small HDL	mmol/L	3341	0.10713	0.0116973
Triglycerides in small HDL	S-HDL-TG	Lipoprotein subclasses	Small HDL	mmol/L	3341	0.0318243	0.00982691
Phospholipids to total lipids ratio in chylomicrons and extremely large VLDL	XXL-VLDL-PL %	Relative lipoprotein lipid concentrations	Chylomicrons and extremely large VLDL ratios	%	3245	8.63056	5.31479
Cholesterol to total lipids ratio in chylomicrons and extremely large VLDL	XXL-VLDL-C %	Relative lipoprotein lipid concentrations	Chylomicrons and extremely large VLDL ratios	%	3245	33.3346	15.4047
Cholesteryl esters to total lipids ratio in chylomicrons and extremely large VLDL	XXL-VLDL-CE %	Relative lipoprotein lipid concentrations	Chylomicrons and extremely large VLDL ratios	%	3245	24.9536	15.1396
Free cholesterol to total lipids ratio in chylomicrons and extremely large VLDL	XXL-VLDL-FC %	Relative lipoprotein lipid concentrations	Chylomicrons and extremely large VLDL ratios	%	3245	8.381	3.16026
Triglycerides to total lipids ratio in chylomicrons and extremely large VLDL	XXL-VLDL-TG %	Relative lipoprotein lipid concentrations	Chylomicrons and extremely large VLDL ratios	%	3245	58.0348	14.5674
Phospholipids to total lipids ratio in very large VLDL	XL-VLDL-PL %	Relative lipoprotein lipid concentrations	Very large VLDL ratios	%	3332	15.3748	3.98959
Cholesterol to total lipids ratio in very large VLDL	XL-VLDL-C %	Relative lipoprotein lipid concentrations	Very large VLDL ratios	%	3332	30.3782	7.64021
Cholesteryl esters to total lipids ratio in very large VLDL	XL-VLDL-CE %	Relative lipoprotein lipid concentrations	Very large VLDL ratios	%	3332	19.7718	7.45295
Free cholesterol to total lipids ratio in very large VLDL	XL-VLDL-FC %	Relative lipoprotein lipid concentrations	Very large VLDL ratios	%	3332	10.6065	1.88999
Triglycerides to total lipids ratio in very large VLDL	XL-VLDL-TG %	Relative lipoprotein lipid concentrations	Very large VLDL ratios	%	3332	54.247	7.31304
Phospholipids to total lipids ratio in large VLDL	L-VLDL-PL %	Relative lipoprotein lipid concentrations	Large VLDL ratios	%	3341	16.2286	3.18397
Cholesterol to total lipids ratio in large VLDL	L-VLDL-C %	Relative lipoprotein lipid concentrations	Large VLDL ratios	%	3341	26.0874	3.96941
Cholesteryl esters to total lipids ratio in large VLDL	L-VLDL-CE %	Relative lipoprotein lipid concentrations	Large VLDL ratios	%	3341	13.9014	2.79369
Free cholesterol to total lipids ratio in large VLDL	L-VLDL-FC %	Relative lipoprotein lipid concentrations	Large VLDL ratios	%	3341	12.186	1.62884
Triglycerides to total lipids ratio in large VLDL	L-VLDL-TG %	Relative lipoprotein lipid concentrations	Large VLDL ratios	%	3341	57.684	6.21063
Phospholipids to total lipids ratio in medium VLDL	M-VLDL-PL %	Relative lipoprotein lipid concentrations	Medium VLDL ratios	%	3341	21.5804	1.64889
Cholesterol to total lipids ratio in medium VLDL	M-VLDL-C %	Relative lipoprotein lipid concentrations	Medium VLDL ratios	%	3341	30.1582	5.41315
Cholesteryl esters to total lipids ratio in medium VLDL	M-VLDL-CE %	Relative lipoprotein lipid concentrations	Medium VLDL ratios	%	3341	16.8579	3.96368
Free cholesterol to total lipids ratio in medium VLDL	M-VLDL-FC %	Relative lipoprotein lipid concentrations	Medium VLDL ratios	%	3341	13.3003	1.54034
Triglycerides to total lipids ratio in medium VLDL	M-VLDL-TG %	Relative lipoprotein lipid concentrations	Medium VLDL ratios	%	3341	48.2614	6.9476
Phospholipids to total lipids ratio in small VLDL	S-VLDL-PL %	Relative lipoprotein lipid concentrations	Small VLDL ratios	%	3341	25.3853	1.80505
Cholesterol to total lipids ratio in small VLDL	S-VLDL-C %	Relative lipoprotein lipid concentrations	Small VLDL ratios	%	3341	38.2975	4.49081
Cholesteryl esters to total lipids ratio in small VLDL	S-VLDL-CE %	Relative lipoprotein lipid concentrations	Small VLDL ratios	%	3341	22.3625	2.79885
Free cholesterol to total lipids ratio in small VLDL	S-VLDL-FC %	Relative lipoprotein lipid concentrations	Small VLDL ratios	%	3341	15.935	1.92776
Triglycerides to total lipids ratio in small VLDL	S-VLDL-TG %	Relative lipoprotein lipid concentrations	Small VLDL ratios	%	3341	36.3172	6.19004
Phospholipids to total lipids ratio in very small VLDL	XS-VLDL-PL %	Relative lipoprotein lipid concentrations	Very small VLDL ratios	%	3341	28.3465	1.14837
Cholesterol to total lipids ratio in very small VLDL	XS-VLDL-C %	Relative lipoprotein lipid concentrations	Very small VLDL ratios	%	3341	54.3921	3.63275
Cholesteryl esters to total lipids ratio in very small VLDL	XS-VLDL-CE %	Relative lipoprotein lipid concentrations	Very small VLDL ratios	%	3341	38.0813	3.30167
Free cholesterol to total lipids ratio in very small VLDL	XS-VLDL-FC %	Relative lipoprotein lipid concentrations	Very small VLDL ratios	%	3341	16.3108	0.534816
Triglycerides to total lipids ratio in very small VLDL	XS-VLDL-TG %	Relative lipoprotein lipid concentrations	Very small VLDL ratios	%	3341	17.2614	3.52552
Phospholipids to total lipids ratio in IDL	IDL-PL %	Relative lipoprotein lipid concentrations	IDL ratios	%	3341	23.4673	0.86704
Cholesterol to total lipids ratio in IDL	IDL-C %	Relative lipoprotein lipid concentrations	IDL ratios	%	3341	70.1903	1.43696
Cholesteryl esters to total lipids ratio in IDL	IDL-CE %	Relative lipoprotein lipid concentrations	IDL ratios	%	3341	52.0959	1.44205
Free cholesterol to total lipids ratio in IDL	IDL-FC %	Relative lipoprotein lipid concentrations	IDL ratios	%	3341	18.0944	0.780096
Triglycerides to total lipids ratio in IDL	IDL-TG %	Relative lipoprotein lipid concentrations	IDL ratios	%	3341	6.34234	1.22219
Phospholipids to total lipids ratio in large LDL	L-LDL-PL %	Relative lipoprotein lipid concentrations	Large LDL ratios	%	3341	22.6231	0.498757
Cholesterol to total lipids ratio in large LDL	L-LDL-C %	Relative lipoprotein lipid concentrations	Large LDL ratios	%	3341	72.6848	1.12181
Cholesteryl esters to total lipids ratio in large LDL	L-LDL-CE %	Relative lipoprotein lipid concentrations	Large LDL ratios	%	3341	53.1919	1.13992
Free cholesterol to total lipids ratio in large LDL	L-LDL-FC %	Relative lipoprotein lipid concentrations	Large LDL ratios	%	3341	19.4929	0.719233
Triglycerides to total lipids ratio in large LDL	L-LDL-TG %	Relative lipoprotein lipid concentrations	Large LDL ratios	%	3341	4.69209	0.858783
Phospholipids to total lipids ratio in medium LDL	M-LDL-PL %	Relative lipoprotein lipid concentrations	Medium LDL ratios	%	3341	26.8797	0.659071
Cholesterol to total lipids ratio in medium LDL	M-LDL-C %	Relative lipoprotein lipid concentrations	Medium LDL ratios	%	3341	68.9124	1.06089
Cholesteryl esters to total lipids ratio in medium LDL	M-LDL-CE %	Relative lipoprotein lipid concentrations	Medium LDL ratios	%	3341	47.8986	1.79905
Free cholesterol to total lipids ratio in medium LDL	M-LDL-FC %	Relative lipoprotein lipid concentrations	Medium LDL ratios	%	3341	21.0139	1.27864
Triglycerides to total lipids ratio in medium LDL	M-LDL-TG %	Relative lipoprotein lipid concentrations	Medium LDL ratios	%	3341	4.2079	0.770825
Phospholipids to total lipids ratio in small LDL	S-LDL-PL %	Relative lipoprotein lipid concentrations	Small LDL ratios	%	3341	31.216	1.32971
Cholesterol to total lipids ratio in small LDL	S-LDL-C %	Relative lipoprotein lipid concentrations	Small LDL ratios	%	3341	64.67	1.3497
Cholesteryl esters to total lipids ratio in small LDL	S-LDL-CE %	Relative lipoprotein lipid concentrations	Small LDL ratios	%	3341	45.3303	1.57013
Free cholesterol to total lipids ratio in small LDL	S-LDL-FC %	Relative lipoprotein lipid concentrations	Small LDL ratios	%	3341	19.3397	0.995316
Triglycerides to total lipids ratio in small LDL	S-LDL-TG %	Relative lipoprotein lipid concentrations	Small LDL ratios	%	3341	4.11402	0.880894
Phospholipids to total lipids ratio in very large HDL	XL-HDL-PL %	Relative lipoprotein lipid concentrations	Very large HDL ratios	%	3341	45.5959	5.86965
Cholesterol to total lipids ratio in very large HDL	XL-HDL-C %	Relative lipoprotein lipid concentrations	Very large HDL ratios	%	3341	51.856	5.05343
Cholesteryl esters to total lipids ratio in very large HDL	XL-HDL-CE %	Relative lipoprotein lipid concentrations	Very large HDL ratios	%	3341	38.3108	3.24735
Free cholesterol to total lipids ratio in very large HDL	XL-HDL-FC %	Relative lipoprotein lipid concentrations	Very large HDL ratios	%	3341	13.5452	2.43681
Triglycerides to total lipids ratio in very large HDL	XL-HDL-TG %	Relative lipoprotein lipid concentrations	Very large HDL ratios	%	3341	2.54808	1.40186
Phospholipids to total lipids ratio in large HDL	L-HDL-PL %	Relative lipoprotein lipid concentrations	Large HDL ratios	%	3341	47.563	1.2792
Cholesterol to total lipids ratio in large HDL	L-HDL-C %	Relative lipoprotein lipid concentrations	Large HDL ratios	%	3341	50.3477	1.84153
Cholesteryl esters to total lipids ratio in large HDL	L-HDL-CE %	Relative lipoprotein lipid concentrations	Large HDL ratios	%	3341	40.1241	1.69657
Free cholesterol to total lipids ratio in large HDL	L-HDL-FC %	Relative lipoprotein lipid concentrations	Large HDL ratios	%	3341	10.2236	0.801812
Triglycerides to total lipids ratio in large HDL	L-HDL-TG %	Relative lipoprotein lipid concentrations	Large HDL ratios	%	3341	2.08934	1.04366
Phospholipids to total lipids ratio in medium HDL	M-HDL-PL %	Relative lipoprotein lipid concentrations	Medium HDL ratios	%	3341	45.5499	0.83082
Cholesterol to total lipids ratio in medium HDL	M-HDL-C %	Relative lipoprotein lipid concentrations	Medium HDL ratios	%	3341	51.7238	1.76948
Cholesteryl esters to total lipids ratio in medium HDL	M-HDL-CE %	Relative lipoprotein lipid concentrations	Medium HDL ratios	%	3341	43.1367	1.55635
Free cholesterol to total lipids ratio in medium HDL	M-HDL-FC %	Relative lipoprotein lipid concentrations	Medium HDL ratios	%	3341	8.58713	0.546898
Triglycerides to total lipids ratio in medium HDL	M-HDL-TG %	Relative lipoprotein lipid concentrations	Medium HDL ratios	%	3341	2.72629	1.06782
Phospholipids to total lipids ratio in small HDL	S-HDL-PL %	Relative lipoprotein lipid concentrations	Small HDL ratios	%	3341	55.8201	1.01087
Cholesterol to total lipids ratio in small HDL	S-HDL-C %	Relative lipoprotein lipid concentrations	Small HDL ratios	%	3341	41.2246	1.28839
Cholesteryl esters to total lipids ratio in small HDL	S-HDL-CE %	Relative lipoprotein lipid concentrations	Small HDL ratios	%	3341	31.2043	1.33355
Free cholesterol to total lipids ratio in small HDL	S-HDL-FC %	Relative lipoprotein lipid concentrations	Small HDL ratios	%	3341	10.0203	0.489275
Triglycerides to total lipids ratio in small HDL	S-HDL-TG %	Relative lipoprotein lipid concentrations	Small HDL ratios	%	3341	2.95529	0.769185

## Sheet: Table S2
Table S2. The safety outcomes from the "Children of 1997" birth cohort
Full name	Abbreviation	Group	Subgroup	Unit	Sample size	Mean	SD
Total fatty acids	Total-FA	Fatty acids	Fatty acids	mmol/L	3339	11.1955	1.70334
Degree of unsaturation	Unsaturation	Fatty acids	Fatty acids	degree	3339	1.39311	0.0520842
Omega-3 fatty acids	Omega-3	Fatty acids	Fatty acids	mmol/L	3339	0.474992	0.14498
Omega-6 fatty acids	Omega-6	Fatty acids	Fatty acids	mmol/L	3339	4.76619	0.603269
Polyunsaturated fatty acids	PUFA	Fatty acids	Fatty acids	mmol/L	3339	5.24119	0.687993
Monounsaturated fatty acids	MUFA	Fatty acids	Fatty acids	mmol/L	3339	2.5883	0.52321
Saturated fatty acids	SFA	Fatty acids	Fatty acids	mmol/L	3339	3.36601	0.581439
Linoleic acid	LA	Fatty acids	Fatty acids	mmol/L	3339	4.33274	0.639227
Docosahexaenoic acid	DHA	Fatty acids	Fatty acids	mmol/L	3339	0.249006	0.056142
Ratio of omega-3 fatty acids to total fatty acids	Omega-3 %	Fatty acids	Fatty acid ratios	%	3339	4.23141	1.06496
Ratio of omega-6 fatty acids to total fatty acids	Omega-6 %	Fatty acids	Fatty acid ratios	%	3339	42.7538	1.95937
Ratio of polyunsaturated fatty acids to total fatty acids	PUFA %	Fatty acids	Fatty acid ratios	%	3339	46.9852	2.11805
Ratio of monounsaturated fatty acids to total fatty acids	MUFA %	Fatty acids	Fatty acid ratios	%	3339	23.0013	1.56932
Ratio of saturated fatty acids to total fatty acids	SFA %	Fatty acids	Fatty acid ratios	%	3339	30.0135	1.37157
Ratio of linoleic acid to total fatty acids	LA %	Fatty acids	Fatty acid ratios	%	3339	38.7885	2.33041
Ratio of docosahexaenoic acid to total fatty acids	DHA %	Fatty acids	Fatty acid ratios	%	3339	2.24025	0.455584
Ratio of polyunsaturated fatty acids to monounsaturated fatty acids	PUFA/MUFA	Fatty acids	Fatty acid ratios	%	3339	2.05667	0.213046
Ratio of omega-6 fatty acids to omega-3 fatty acids	Omega-6/Omega-3	Fatty acids	Fatty acid ratios	%	3339	10.7287	2.70416
Alanine	Ala	Amino acids	Amino acids	mmol/L	3341	0.351797	0.0713229
Glutamine	Gln	Amino acids	Amino acids	mmol/L	3336	0.727769	0.0780829
Glycine	Gly	Amino acids	Amino acids	mmol/L	3340	0.241497	0.0454846
Histidine	His	Amino acids	Amino acids	mmol/L	3333	0.0752206	0.00924575
Total concentration of branched-chain amino acids (leucine + isoleucine + valine)	Total BCAA	Amino acids	Branched-chain amino acids	mmol/L	3341	0.427429	0.0740998
Isoleucine	Ile	Amino acids	Branched-chain amino acids	mmol/L	3341	0.0627654	0.0148938
Leucine	Leu	Amino acids	Branched-chain amino acids	mmol/L	3341	0.123518	0.0246139
Valine	Val	Amino acids	Branched-chain amino acids	mmol/L	3341	0.241145	0.0379779
Phenylalanine	Phe	Amino acids	Aromatic amino acids	mmol/L	3341	0.0599851	0.00943389
Tyrosine	Tyr	Amino acids	Aromatic amino acids	mmol/L	3341	0.061514	0.00931879
Glucose	Glucose	Glycolysis related metabolites	Glycolysis related metabolites	mmol/L	3340	4.73054	0.391453
Lactate	Lactate	Glycolysis related metabolites	Glycolysis related metabolites	mmol/L	3336	2.19302	0.729913
Pyruvate	Pyruvate	Glycolysis related metabolites	Glycolysis related metabolites	mmol/L	3333	0.0203947	0.0162162
Citrate	Citrate	Glycolysis related metabolites	Glycolysis related metabolites	mmol/L	3341	0.0477649	0.0111611
Glycerol	Glycerol	Glycolysis related metabolites	Glycolysis related metabolites	mmol/L	2997	0.0924481	0.0291171
3-Hydroxybutyrate	bOHbutyrate	Ketone bodies	Ketone bodies	mmol/L	3325	0.0554731	0.0807586
Acetate	Acetate	Ketone bodies	Ketone bodies	mmol/L	2999	0.02755	0.0143553
Acetoacetate	Acetoacetate	Ketone bodies	Ketone bodies	mmol/L	3341	0.030292	0.0289992
Acetone	Acetone	Ketone bodies	Ketone bodies	mmol/L	3341	0.018508	0.0101809
Creatinine	Creatinine	Fluid balance	Fluid balance	umol/L	3285	64.4642	12.0178
Albumin	Albumin	Fluid balance	Fluid balance	g/L	3341	46.4074	3.03423
Glycoprotein acetyls	GlycA	Inflammation	Inflammation	mmol/L	3341	0.810785	0.093672
Head circumference	Head circumference	Anthropometrics	n.a.	cm	3438	55.8942	2.18941
Arm circumference	Arm circumference	Anthropometrics	n.a.	cm	3437	25.6655	3.56155
Waist circumference	Waist circumference	Anthropometrics	n.a.	cm	3438	72.265	9.16924
Hip circumference	Hip circumference	Anthropometrics	n.a.	cm	3438	93.6857	7.11251
Sitting height	Sitting height	Anthropometrics	n.a.	cm	3438	88.2215	4.93563
Height	Height	Anthropometrics	n.a.	cm	3439	165.813	8.41781
Hand grip strength	Hand grip strength	Anthropometrics	n.a.	kg	3430	25.9062	8.28598
Systolic blood pressure	SBP	Anthropometrics	n.a.	mmHg	3431	115.656	12.2688
Diastolic blood pressure	DBP	Anthropometrics	n.a.	mmHg	3431	69.6495	8.14326
Pulse	Pulse	Anthropometrics	n.a.	beats per minute	3431	71.4407	10.9627
Weight	Weight	Anthropometrics	n.a.	kg	3439	57.7093	11.6774
Body mass index	BMI	Anthropometrics	n.a.	kg/m2	3436	20.9154	3.52333
Total body fat percentage	Total body fat %	Body composition by impedance	n.a.	%	3435	21.5052	8.80654
Right arm fat percentage	Right arm fat %	Body composition by impedance	n.a.	%	3435	19.3473	7.91108
Left arm fat percentage	Left arm fat %	Body composition by impedance	n.a.	%	3435	20.477	8.02129
Trunk fat percentage	Trunk fat %	Body composition by impedance	n.a.	%	3435	20.388	9.13534
Right leg fat percentage	Right leg fat %	Body composition by impedance	n.a.	%	3435	23.3694	8.89136
Left leg fat percentage	Left leg fat %	Body composition by impedance	n.a.	%	3431	23.6102	8.70407
Body water in percentage	Body water %	Body composition by impedance	n.a.	%	3433	52.7222	5.89541
Total muscle mass	Total muscle mass	Body composition by impedance	n.a.	kg	3423	42.6804	8.83885
Right arm muscle mass	Right arm muscle mass	Body composition by impedance	n.a.	kg	3423	2.00482	0.961055
Left arm muscle mass	Left arm muscle mass	Body composition by impedance	n.a.	kg	3423	1.83313	0.513933
Trunk muscle mass	Trunk muscle mass	Body composition by impedance	n.a.	kg	3423	23.8961	4.22161
Right leg muscle mass	Right leg muscle mass	Body composition by impedance	n.a.	kg	3423	7.54221	1.88172
Left leg muscle mass	Left leg muscle mass	Body composition by impedance	n.a.	kg	3422	7.41853	1.8387
Physique rating	Physique rating	Body composition by impedance	n.a.	n.a.	3436	4.76688	1.4652
Bone mass	Bone mass	Body composition by impedance	n.a.	kg	3436	2.46909	1.00697
Basal metabolic rate	BMR	Body composition by impedance	n.a.	KJ	3435	5730.81	1013.75
Metabolic age	Metabolic age	Body composition by impedance	n.a.	year	3436	20.0597	4.00076
Visceral fat	Visceral fat	Body composition by impedance	n.a.	n.a.	3435	3.25604	3.74925
Red blood cell count	RBC	Haematology	n.a.	1012/L	3266	4.87617	0.549076
Haemoglobin	Hgb	Haematology	n.a.	g/dL	3266	13.9184	1.54703
Hematocrit	HCT	Haematology	n.a.	L/L	3266	0.418952	0.0395362
Mean corpuscular volume	MCV	Haematology	n.a.	fL	3266	86.3964	7.41133
Mean corpuscular hemoglobin	MCH	Haematology	n.a.	pg	3266	28.7143	2.88129
Mean corpuscular hemoglobin concentration	MCHC	Haematology	n.a.	g/dL	3266	33.1848	0.944555
Red cell distribution width	RDW	Haematology	n.a.	%	3266	13.4228	1.14533
Platelet	PLT	Haematology	n.a.	109/L	3264	233.978	49.2685
Mean platelet volume	MPV	Haematology	n.a.	fL	3266	8.98224	0.905087
White blood cell	WBC	Haematology	n.a.	109/L	3266	6.44611	1.61161
Neutrophils in percentage	Neut%	Haematology	n.a.	%	3265	55.5963	8.59438
Lymphocytes in percentage	Lympc%	Haematology	n.a.	%	3265	32.7078	7.8016
Monocytes in percentage	Mono%	Haematology	n.a.	%	3265	7.65023	1.94664
Eosinophils in percentage	Eos%	Haematology	n.a.	%	3262	3.63121	2.58266
Basophils in percentage	Bas%	Haematology	n.a.	%	3254	0.71512	0.535524
Neutrophils	Neut	Haematology	n.a.	109/L	3113	3.64269	1.30384
Lymphocytes	Lym	Haematology	n.a.	109/L	3113	2.07379	0.572378
Monocytes	Mono	Haematology	n.a.	109/L	3113	0.491038	0.161492
Eosinophils	Eos	Haematology	n.a.	109/L	3110	0.236431	0.180045
Basophils	Bas	Haematology	n.a.	109/L	3105	0.0573269	0.0514475
Urea	Urea	Renal function	n.a.	mmol/l	3357	4.32058	1.05233
Total bilirubin	Bilirubin	Liver function	n.a.	umol/l	3122	12.6922	7.04999
Alkaline phosphatase	ALP	Liver function	n.a.	IU/l	3357	81.6482	28.4498
Alanine transaminase, or glutamate-pyruvate transaminase	ALT	Liver function	n.a.	IU/l	3041	19.6278	13.2379
Total protein	Protein	Liver function	n.a.	g/L	3357	74.1379	3.82659
Forced vital capacity	FVC	Lung function	n.a.	L	3031	3.41674	0.795566
Forced expiratory volume in the first second	FEV1	Lung function	n.a.	L	3031	2.93157	0.724822
Ratio of FEV1/FVC	FEV1/FVC	Lung function	n.a.	L	3031	85.8984	9.01223
Peak expiratory flow	PEF	Lung function	n.a.	L	3031	5.06145	1.77872
Mid-forced expiratory flow at 25%-75% of the pulmonary volume	FEF 25-75%	Lung function	n.a.	L	3031	3.47208	1.16334

## Sheet: Table S3
Table S3. The genetic variants selected for the HMGCR score and PCSK9 score and their association in the Global Lipids Genetics Consortium and the "Children of 1997" birth cohort
							Global Lipids Genetics Consortium				"Children of 1997" birth cohort
Target	Genetic variant	Chr	Position (Build37)	Effect allele	Other allele	F statistics	Sample size	EAF	Beta	SE	Sample size	EAF	Beta	SE
HMGCR	rs111913932	5	74550996	G	T	55.6131	82587	0.839	-0.0516495	0.00692592	3353	0.814793	-0.0269723	0.0109087
HMGCR	rs6453131*	5	74644706	T	G	266.311	82587	0.498	-0.0815135	0.00499499	3353	0.488369	-0.0342185	0.00857791
HMGCR	rs191835914	5	74646765	C	A	37.9884	50316	0.00901	-0.202631	0.0328761	3353	0.00849985	-0.101307	0.0468467
HMGCR	rs13356670	5	74673707	A	G	133.512	79693	0.718	-0.0701263	0.00606904	3353	0.747689	-0.0225031	0.00967774
HMGCR	rs12173076	5	74697050	T	G	88.9709	82587	0.833	-0.063921	0.00677672	3353	0.829854	-0.0403574	0.0112267
PCSK9	rs199717562	1	55491851	G	A	38.8063	79693	0.0733	-0.064067	0.0102845	3353	0.0556218	-0.0376547	0.0189984
PCSK9	rs12739979*	1	55496648	T	C	42.0859	79693	0.097	-0.058987	0.0090926	3353	0.0899195	-0.0353178	0.0148483
PCSK9	rs2094470	1	55497302	C	T	33.8116	79605	0.0532	-0.0672252	0.0115611	3353	0.0648673	-0.0468032	0.0172747
The genetic associations were obtained from the genome-wide association study by Graham et al. 2021 (PMID: 34887591) in the Global Lipids Genetics Consortium, restricted to participants of East Asian ancestry.
* Indicates the single index variant used in the sensitivity analysis

## Sheet: Table S4
Table S4. The effect of genetic inhibition of HMGCR and PCSK9 on coronary artery disease in East Asian
Model	No. of variants	Target	OR (95% CI)	P value	Heterogeneity	P value for heterogeneity
Fixed	5	HMGCR	0.66 (0.54 to 0.81)	4.88106e-05	16.9254	0.00199857
Fixed	3	PCSK9	0.55 (0.34 to 0.90)	0.0174088	0.058228	0.971306
The effect are per SD decrease in LDL-cholesterol induced by genetic inhibiton of drug target

## Sheet: Table S5
Table S5. The effect of genetic inhibition of HMGCR and PCSK9 on efficacy outcomes in the "Children of 1997" birth cohort
Target	Outcome	Abbreviation	Group	Subgroup	Beta (95% CI)	P value
HMGCR	Apolipoprotein A1	ApoA1	Apolipoproteins	Apolipoproteins	-0.02 (-0.46 to 0.42)	0.91689
HMGCR	Apolipoprotein B	ApoB	Apolipoproteins	Apolipoproteins	-1.06 (-1.52 to -0.60)	5.79312e-06
HMGCR	Ratio of apolipoprotein B to apolipoprotein A1	ApoB_by_ApoA1	Apolipoproteins	Apolipoproteins	-0.90 (-1.36 to -0.44)	0.000131852
HMGCR	Clinical LDL cholesterol	Clinical_LDL_C	Cholesterol	Cholesterol	-1.04 (-1.5 to -0.59)	7.78338e-06
HMGCR	HDL cholesterol	HDL_C	Cholesterol	Cholesterol	-0.01 (-0.45 to 0.42)	0.95038
HMGCR	LDL cholesterol	LDL_C	Cholesterol	Cholesterol	-1.00 (-1.46 to -0.54)	1.83675e-05
HMGCR	Total cholesterol minus HDL-C	non_HDL_C	Cholesterol	Cholesterol	-1.06 (-1.51 to -0.60)	6.14037e-06
HMGCR	Remnant cholesterol (non-HDL, non-LDL -cholesterol)	Remnant_C	Cholesterol	Cholesterol	-1.05 (-1.51 to -0.60)	6.29806e-06
HMGCR	Total cholesterol	Total_C	Cholesterol	Cholesterol	-0.95 (-1.40 to -0.50)	3.72684e-05
HMGCR	VLDL cholesterol	VLDL_C	Cholesterol	Cholesterol	-0.97 (-1.43 to -0.5)	4.19952e-05
HMGCR	Cholesteryl esters in HDL	HDL_CE	Cholesteryl esters	Cholesteryl esters	0.02 (-0.42 to 0.46)	0.920574
HMGCR	Cholesteryl esters in LDL	LDL_CE	Cholesteryl esters	Cholesteryl esters	-0.99 (-1.44 to -0.53)	2.44792e-05
HMGCR	Total esterified cholesterol	Total_CE	Cholesteryl esters	Cholesteryl esters	-0.92 (-1.37 to -0.47)	6.15548e-05
HMGCR	Cholesteryl esters in VLDL	VLDL_CE	Cholesteryl esters	Cholesteryl esters	-1.02 (-1.48 to -0.56)	1.42822e-05
HMGCR	Free cholesterol in HDL	HDL_FC	Free cholesterol	Free cholesterol	-0.10 (-0.53 to 0.33)	0.656378
HMGCR	Free cholesterol in LDL	LDL_FC	Free cholesterol	Free cholesterol	-0.97 (-1.43 to -0.51)	3.10207e-05
HMGCR	Total free cholesterol	Total_FC	Free cholesterol	Free cholesterol	-0.98 (-1.44 to -0.53)	2.02334e-05
HMGCR	Free cholesterol in VLDL	VLDL_FC	Free cholesterol	Free cholesterol	-0.85 (-1.31 to -0.39)	0.000325485
HMGCR	Concentration of HDL particles	HDL_P	Lipoprotein particle concentrations	Lipoprotein particle concentrations	-0.11 (-0.56 to 0.33)	0.620514
HMGCR	Concentration of LDL particles	LDL_P	Lipoprotein particle concentrations	Lipoprotein particle concentrations	-1.01 (-1.47 to -0.55)	1.76334e-05
HMGCR	Total concentration of lipoprotein particles	Total_P	Lipoprotein particle concentrations	Lipoprotein particle concentrations	-0.27 (-0.72 to 0.18)	0.234242
HMGCR	Concentration of VLDL particles	VLDL_P	Lipoprotein particle concentrations	Lipoprotein particle concentrations	-0.87 (-1.33 to -0.40)	0.000245574
HMGCR	Average diameter for HDL particles	HDL_size	Lipoprotein particle sizes	Lipoprotein particle sizes	0.08 (-0.35 to 0.51)	0.726368
HMGCR	Average diameter for LDL particles	LDL_size	Lipoprotein particle sizes	Lipoprotein particle sizes	-0.38 (-0.84 to 0.08)	0.109635
HMGCR	Average diameter for VLDL particles	VLDL_size	Lipoprotein particle sizes	Lipoprotein particle sizes	-0.24 (-0.69 to 0.20)	0.285245
HMGCR	Cholesterol in chylomicrons and extremely large VLDL	XXL_VLDL_C	Lipoprotein subclasses	Chylomicrons and extremely large VLDL	-0.32 (-0.78 to 0.14)	0.17895
HMGCR	Cholesteryl esters in chylomicrons and extremely large VLDL	XXL_VLDL_CE	Lipoprotein subclasses	Chylomicrons and extremely large VLDL	-0.36 (-0.82 to 0.10)	0.124482
HMGCR	Free cholesterol in chylomicrons and extremely large VLDL	XXL_VLDL_FC	Lipoprotein subclasses	Chylomicrons and extremely large VLDL	-0.25 (-0.71 to 0.21)	0.279965
HMGCR	Total lipids in chylomicrons and extremely large VLDL	XXL_VLDL_L	Lipoprotein subclasses	Chylomicrons and extremely large VLDL	-0.28 (-0.74 to 0.18)	0.234756
HMGCR	Concentration of chylomicrons and extremely large VLDL particles	XXL_VLDL_P	Lipoprotein subclasses	Chylomicrons and extremely large VLDL	-0.29 (-0.75 to 0.17)	0.222138
HMGCR	Phospholipids in chylomicrons and extremely large VLDL	XXL_VLDL_PL	Lipoprotein subclasses	Chylomicrons and extremely large VLDL	-0.23 (-0.69 to 0.23)	0.330671
HMGCR	Triglycerides in chylomicrons and extremely large VLDL	XXL_VLDL_TG	Lipoprotein subclasses	Chylomicrons and extremely large VLDL	-0.28 (-0.74 to 0.18)	0.228838
HMGCR	Cholesterol in IDL	IDL_C	Lipoprotein subclasses	IDL	-0.98 (-1.42 to -0.53)	2.00376e-05
HMGCR	Cholesteryl esters in IDL	IDL_CE	Lipoprotein subclasses	IDL	-0.95 (-1.40 to -0.51)	3.02727e-05
HMGCR	Free cholesterol in IDL	IDL_FC	Lipoprotein subclasses	IDL	-0.96 (-1.42 to -0.51)	2.83807e-05
HMGCR	Total lipids in IDL	IDL_L	Lipoprotein subclasses	IDL	-0.99 (-1.44 to -0.54)	1.53704e-05
HMGCR	Concentration of IDL particles	IDL_P	Lipoprotein subclasses	IDL	-0.96 (-1.41 to -0.50)	3.49643e-05
HMGCR	Phospholipids in IDL	IDL_PL	Lipoprotein subclasses	IDL	-1.02 (-1.47 to -0.56)	1.04119e-05
HMGCR	Triglycerides in IDL	IDL_TG	Lipoprotein subclasses	IDL	-0.33 (-0.78 to 0.13)	0.159937
HMGCR	Cholesterol in large HDL	L_HDL_C	Lipoprotein subclasses	Large HDL	0.03 (-0.4 to 0.46)	0.900176
HMGCR	Cholesteryl esters in large HDL	L_HDL_CE	Lipoprotein subclasses	Large HDL	0.05 (-0.39 to 0.48)	0.833837
HMGCR	Free cholesterol in large HDL	L_HDL_FC	Lipoprotein subclasses	Large HDL	-0.01 (-0.44 to 0.42)	0.974434
HMGCR	Total lipids in large HDL	L_HDL_L	Lipoprotein subclasses	Large HDL	0.03 (-0.40 to 0.46)	0.891468
HMGCR	Concentration of large HDL particles	L_HDL_P	Lipoprotein subclasses	Large HDL	0.04 (-0.39 to 0.47)	0.85361
HMGCR	Phospholipids in large HDL	L_HDL_PL	Lipoprotein subclasses	Large HDL	0.06 (-0.37 to 0.49)	0.778611
HMGCR	Triglycerides in large HDL	L_HDL_TG	Lipoprotein subclasses	Large HDL	-0.02 (-0.46 to 0.41)	0.918655
HMGCR	Cholesterol in large LDL	L_LDL_C	Lipoprotein subclasses	Large LDL	-1 (-1.46 to -0.54)	1.77489e-05
HMGCR	Cholesteryl esters in large LDL	L_LDL_CE	Lipoprotein subclasses	Large LDL	-0.99 (-1.45 to -0.53)	2.17746e-05
HMGCR	Free cholesterol in large LDL	L_LDL_FC	Lipoprotein subclasses	Large LDL	-0.96 (-1.42 to -0.5)	3.72777e-05
HMGCR	Total lipids in large LDL	L_LDL_L	Lipoprotein subclasses	Large LDL	-1.00 (-1.45 to -0.54)	1.89102e-05
HMGCR	Concentration of large LDL particles	L_LDL_P	Lipoprotein subclasses	Large LDL	-1.01 (-1.47 to -0.55)	1.73725e-05
HMGCR	Phospholipids in large LDL	L_LDL_PL	Lipoprotein subclasses	Large LDL	-0.98 (-1.43 to -0.52)	2.89073e-05
HMGCR	Triglycerides in large LDL	L_LDL_TG	Lipoprotein subclasses	Large LDL	-0.37 (-0.83 to 0.09)	0.114699
HMGCR	Cholesterol in large VLDL	L_VLDL_C	Lipoprotein subclasses	Large VLDL	-0.67 (-1.13 to -0.21)	0.00417931
HMGCR	Cholesteryl esters in large VLDL	L_VLDL_CE	Lipoprotein subclasses	Large VLDL	-0.78 (-1.24 to -0.32)	0.000954619
HMGCR	Free cholesterol in large VLDL	L_VLDL_FC	Lipoprotein subclasses	Large VLDL	-0.56 (-1.01 to -0.1)	0.0171213
HMGCR	Total lipids in large VLDL	L_VLDL_L	Lipoprotein subclasses	Large VLDL	-0.54 (-1.00 to -0.09)	0.019865
HMGCR	Concentration of large VLDL particles	L_VLDL_P	Lipoprotein subclasses	Large VLDL	-0.54 (-1.00 to -0.08)	0.0207653
HMGCR	Phospholipids in large VLDL	L_VLDL_PL	Lipoprotein subclasses	Large VLDL	-0.52 (-0.98 to -0.07)	0.0249786
HMGCR	Triglycerides in large VLDL	L_VLDL_TG	Lipoprotein subclasses	Large VLDL	-0.48 (-0.94 to -0.02)	0.0393823
HMGCR	Cholesterol in medium HDL	M_HDL_C	Lipoprotein subclasses	Medium HDL	0.10 (-0.34 to 0.55)	0.651358
HMGCR	Cholesteryl esters in medium HDL	M_HDL_CE	Lipoprotein subclasses	Medium HDL	0.14 (-0.31 to 0.58)	0.541738
HMGCR	Free cholesterol in medium HDL	M_HDL_FC	Lipoprotein subclasses	Medium HDL	-0.01 (-0.45 to 0.42)	0.94725
HMGCR	Total lipids in medium HDL	M_HDL_L	Lipoprotein subclasses	Medium HDL	0.06 (-0.39 to 0.50)	0.802698
HMGCR	Concentration of medium HDL particles	M_HDL_P	Lipoprotein subclasses	Medium HDL	0.07 (-0.37 to 0.51)	0.760637
HMGCR	Phospholipids in medium HDL	M_HDL_PL	Lipoprotein subclasses	Medium HDL	0.05 (-0.40 to 0.49)	0.837328
HMGCR	Triglycerides in medium HDL	M_HDL_TG	Lipoprotein subclasses	Medium HDL	-0.13 (-0.60 to 0.33)	0.574491
HMGCR	Cholesterol in medium LDL	M_LDL_C	Lipoprotein subclasses	Medium LDL	-0.91 (-1.36 to -0.45)	0.000101652
HMGCR	Cholesteryl esters in medium LDL	M_LDL_CE	Lipoprotein subclasses	Medium LDL	-0.88 (-1.33 to -0.42)	0.000163679
HMGCR	Free cholesterol in medium LDL	M_LDL_FC	Lipoprotein subclasses	Medium LDL	-0.90 (-1.36 to -0.44)	0.000122753
HMGCR	Total lipids in medium LDL	M_LDL_L	Lipoprotein subclasses	Medium LDL	-0.90 (-1.35 to -0.44)	0.000118057
HMGCR	Concentration of medium LDL particles	M_LDL_P	Lipoprotein subclasses	Medium LDL	-0.90 (-1.36 to -0.44)	0.000124751
HMGCR	Phospholipids in medium LDL	M_LDL_PL	Lipoprotein subclasses	Medium LDL	-0.88 (-1.33 to -0.42)	0.000171487
HMGCR	Triglycerides in medium LDL	M_LDL_TG	Lipoprotein subclasses	Medium LDL	-0.36 (-0.82 to 0.10)	0.12653
HMGCR	Cholesterol in medium VLDL	M_VLDL_C	Lipoprotein subclasses	Medium VLDL	-1.09 (-1.55 to -0.63)	3.31933e-06
HMGCR	Cholesteryl esters in medium VLDL	M_VLDL_CE	Lipoprotein subclasses	Medium VLDL	-1.09 (-1.55 to -0.63)	3.12368e-06
HMGCR	Free cholesterol in medium VLDL	M_VLDL_FC	Lipoprotein subclasses	Medium VLDL	-1.00 (-1.47 to -0.54)	1.99549e-05
HMGCR	Total lipids in medium VLDL	M_VLDL_L	Lipoprotein subclasses	Medium VLDL	-0.88 (-1.34 to -0.42)	0.00017898
HMGCR	Concentration of medium VLDL particles	M_VLDL_P	Lipoprotein subclasses	Medium VLDL	-0.92 (-1.39 to -0.46)	8.79065e-05
HMGCR	Phospholipids in medium VLDL	M_VLDL_PL	Lipoprotein subclasses	Medium VLDL	-0.97 (-1.43 to -0.50)	4.08586e-05
HMGCR	Triglycerides in medium VLDL	M_VLDL_TG	Lipoprotein subclasses	Medium VLDL	-0.55 (-1.01 to -0.09)	0.0183045
HMGCR	Cholesterol in small HDL	S_HDL_C	Lipoprotein subclasses	Small HDL	-0.21 (-0.66 to 0.24)	0.362155
HMGCR	Cholesteryl esters in small HDL	S_HDL_CE	Lipoprotein subclasses	Small HDL	-0.17 (-0.62 to 0.28)	0.457064
HMGCR	Free cholesterol in small HDL	S_HDL_FC	Lipoprotein subclasses	Small HDL	-0.30 (-0.75 to 0.15)	0.188923
HMGCR	Total lipids in small HDL	S_HDL_L	Lipoprotein subclasses	Small HDL	-0.20 (-0.65 to 0.25)	0.390388
HMGCR	Concentration of small HDL particles	S_HDL_P	Lipoprotein subclasses	Small HDL	-0.23 (-0.68 to 0.22)	0.311504
HMGCR	Phospholipids in small HDL	S_HDL_PL	Lipoprotein subclasses	Small HDL	-0.17 (-0.62 to 0.29)	0.469778
HMGCR	Triglycerides in small HDL	S_HDL_TG	Lipoprotein subclasses	Small HDL	-0.17 (-0.63 to 0.29)	0.464857
HMGCR	Cholesterol in small LDL	S_LDL_C	Lipoprotein subclasses	Small LDL	-0.96 (-1.42 to -0.51)	3.64617e-05
HMGCR	Cholesteryl esters in small LDL	S_LDL_CE	Lipoprotein subclasses	Small LDL	-0.93 (-1.39 to -0.47)	6.58772e-05
HMGCR	Free cholesterol in small LDL	S_LDL_FC	Lipoprotein subclasses	Small LDL	-0.97 (-1.43 to -0.52)	3.11644e-05
HMGCR	Total lipids in small LDL	S_LDL_L	Lipoprotein subclasses	Small LDL	-0.98 (-1.44 to -0.52)	2.89654e-05
HMGCR	Concentration of small LDL particles	S_LDL_P	Lipoprotein subclasses	Small LDL	-1.00 (-1.46 to -0.54)	1.92973e-05
HMGCR	Phospholipids in small LDL	S_LDL_PL	Lipoprotein subclasses	Small LDL	-0.99 (-1.45 to -0.53)	2.52192e-05
HMGCR	Triglycerides in small LDL	S_LDL_TG	Lipoprotein subclasses	Small LDL	-0.42 (-0.89 to 0.04)	0.0751371
HMGCR	Cholesterol in small VLDL	S_VLDL_C	Lipoprotein subclasses	Small VLDL	-0.95 (-1.42 to -0.49)	5.2471e-05
HMGCR	Cholesteryl esters in small VLDL	S_VLDL_CE	Lipoprotein subclasses	Small VLDL	-0.91 (-1.37 to -0.45)	0.000115983
HMGCR	Free cholesterol in small VLDL	S_VLDL_FC	Lipoprotein subclasses	Small VLDL	-0.99 (-1.45 to -0.53)	2.53326e-05
HMGCR	Total lipids in small VLDL	S_VLDL_L	Lipoprotein subclasses	Small VLDL	-0.76 (-1.22 to -0.30)	0.00122884
HMGCR	Concentration of small VLDL particles	S_VLDL_P	Lipoprotein subclasses	Small VLDL	-0.71 (-1.17 to -0.25)	0.0025944
HMGCR	Phospholipids in small VLDL	S_VLDL_PL	Lipoprotein subclasses	Small VLDL	-0.92 (-1.38 to -0.46)	9.8207e-05
HMGCR	Triglycerides in small VLDL	S_VLDL_TG	Lipoprotein subclasses	Small VLDL	-0.30 (-0.76 to 0.16)	0.202872
HMGCR	Cholesterol in very large HDL	XL_HDL_C	Lipoprotein subclasses	Very large HDL	-0.10 (-0.53 to 0.34)	0.663651
HMGCR	Cholesteryl esters in very large HDL	XL_HDL_CE	Lipoprotein subclasses	Very large HDL	-0.07 (-0.50 to 0.36)	0.743367
HMGCR	Free cholesterol in very large HDL	XL_HDL_FC	Lipoprotein subclasses	Very large HDL	-0.17 (-0.60 to 0.27)	0.450869
HMGCR	Total lipids in very large HDL	XL_HDL_L	Lipoprotein subclasses	Very large HDL	-0.06 (-0.49 to 0.37)	0.781976
HMGCR	Concentration of very large HDL particles	XL_HDL_P	Lipoprotein subclasses	Very large HDL	-0.10 (-0.53 to 0.33)	0.659715
HMGCR	Phospholipids in very large HDL	XL_HDL_PL	Lipoprotein subclasses	Very large HDL	-0.01 (-0.44 to 0.42)	0.958951
HMGCR	Triglycerides in very large HDL	XL_HDL_TG	Lipoprotein subclasses	Very large HDL	-0.30 (-0.75 to 0.14)	0.181097
HMGCR	Cholesterol in very large VLDL	XL_VLDL_C	Lipoprotein subclasses	Very large VLDL	-0.66 (-1.12 to -0.20)	0.00478321
HMGCR	Cholesteryl esters in very large VLDL	XL_VLDL_CE	Lipoprotein subclasses	Very large VLDL	-0.75 (-1.21 to -0.29)	0.00141683
HMGCR	Free cholesterol in very large VLDL	XL_VLDL_FC	Lipoprotein subclasses	Very large VLDL	-0.55 (-1.01 to -0.09)	0.0190566
HMGCR	Total lipids in very large VLDL	XL_VLDL_L	Lipoprotein subclasses	Very large VLDL	-0.48 (-0.93 to -0.02)	0.0407733
HMGCR	Concentration of very large VLDL particles	XL_VLDL_P	Lipoprotein subclasses	Very large VLDL	-0.46 (-0.92 to -0.01)	0.0474378
HMGCR	Phospholipids in very large VLDL	XL_VLDL_PL	Lipoprotein subclasses	Very large VLDL	-0.51 (-0.97 to -0.06)	0.0276893
HMGCR	Triglycerides in very large VLDL	XL_VLDL_TG	Lipoprotein subclasses	Very large VLDL	-0.39 (-0.85 to 0.06)	0.0920803
HMGCR	Cholesterol in very small VLDL	XS_VLDL_C	Lipoprotein subclasses	Very small VLDL	-0.96 (-1.41 to -0.51)	3.08605e-05
HMGCR	Cholesteryl esters in very small VLDL	XS_VLDL_CE	Lipoprotein subclasses	Very small VLDL	-0.96 (-1.41 to -0.51)	3.02296e-05
HMGCR	Free cholesterol in very small VLDL	XS_VLDL_FC	Lipoprotein subclasses	Very small VLDL	-0.91 (-1.37 to -0.46)	7.91954e-05
HMGCR	Total lipids in very small VLDL	XS_VLDL_L	Lipoprotein subclasses	Very small VLDL	-0.89 (-1.34 to -0.44)	0.000109687
HMGCR	Concentration of very small VLDL particles	XS_VLDL_P	Lipoprotein subclasses	Very small VLDL	-0.90 (-1.35 to -0.45)	9.96653e-05
HMGCR	Phospholipids in very small VLDL	XS_VLDL_PL	Lipoprotein subclasses	Very small VLDL	-0.87 (-1.32 to -0.41)	0.000186728
HMGCR	Triglycerides in very small VLDL	XS_VLDL_TG	Lipoprotein subclasses	Very small VLDL	-0.25 (-0.71 to 0.21)	0.293147
HMGCR	Total cholines	Cholines	Other lipids	Other lipids	-0.60 (-1.05 to -0.16)	0.00803995
HMGCR	Phosphatidylcholines	Phosphatidylc	Other lipids	Other lipids	-0.56 (-1.01 to -0.12)	0.0129045
HMGCR	Phosphoglycerides	Phosphoglyc	Other lipids	Other lipids	-0.56 (-1.00 to -0.11)	0.0148542
HMGCR	Sphingomyelins	Sphingomyelins	Other lipids	Other lipids	-0.65 (-1.09 to -0.21)	0.00362345
HMGCR	Ratio of triglycerides to phosphoglycerides	TG_by_PG	Other lipids	Other lipids	-0.23 (-0.68 to 0.23)	0.327466
HMGCR	Phospholipids in HDL	HDL_PL	Phospholipids	Phospholipids	-0.02 (-0.46 to 0.42)	0.938286
HMGCR	Phospholipids in LDL	LDL_PL	Phospholipids	Phospholipids	-0.98 (-1.43 to -0.52)	2.88642e-05
HMGCR	Total phospholipids in lipoprotein particles	Total_PL	Phospholipids	Phospholipids	-0.73 (-1.18 to -0.29)	0.00127625
HMGCR	Phospholipids in VLDL	VLDL_PL	Phospholipids	Phospholipids	-0.79 (-1.26 to -0.33)	0.000748083
HMGCR	Cholesterol to total lipids ratio in chylomicrons and extremely large VLDL	XXL_VLDL_C_pct	Relative lipoprotein lipid concentrations	Chylomicrons and extremely large VLDL ratios	-0.29 (-0.75 to 0.17)	0.220034
HMGCR	Cholesteryl esters to total lipids ratio in chylomicrons and extremely large VLDL	XXL_VLDL_CE_pct	Relative lipoprotein lipid concentrations	Chylomicrons and extremely large VLDL ratios	-0.26 (-0.72 to 0.20)	0.271561
HMGCR	Free cholesterol to total lipids ratio in chylomicrons and extremely large VLDL	XXL_VLDL_FC_pct	Relative lipoprotein lipid concentrations	Chylomicrons and extremely large VLDL ratios	-0.18 (-0.65 to 0.28)	0.440418
HMGCR	Phospholipids to total lipids ratio in chylomicrons and extremely large VLDL	XXL_VLDL_PL_pct	Relative lipoprotein lipid concentrations	Chylomicrons and extremely large VLDL ratios	0.08 (-0.38 to 0.54)	0.730939
HMGCR	Triglycerides to total lipids ratio in chylomicrons and extremely large VLDL	XXL_VLDL_TG_pct	Relative lipoprotein lipid concentrations	Chylomicrons and extremely large VLDL ratios	0.17 (-0.30 to 0.64)	0.479507
HMGCR	Cholesterol to total lipids ratio in IDL	IDL_C_pct	Relative lipoprotein lipid concentrations	IDL ratios	-0.57 (-1.03 to -0.11)	0.0144606
HMGCR	Cholesteryl esters to total lipids ratio in IDL	IDL_CE_pct	Relative lipoprotein lipid concentrations	IDL ratios	-0.33 (-0.79 to 0.12)	0.15331
HMGCR	Free cholesterol to total lipids ratio in IDL	IDL_FC_pct	Relative lipoprotein lipid concentrations	IDL ratios	-0.47 (-0.93 to -0.01)	0.0452162
HMGCR	Phospholipids to total lipids ratio in IDL	IDL_PL_pct	Relative lipoprotein lipid concentrations	IDL ratios	-0.35 (-0.81 to 0.11)	0.133055
HMGCR	Triglycerides to total lipids ratio in IDL	IDL_TG_pct	Relative lipoprotein lipid concentrations	IDL ratios	0.85 (0.39 to 1.31)	0.000294605
HMGCR	Cholesterol to total lipids ratio in large HDL	L_HDL_C_pct	Relative lipoprotein lipid concentrations	Large HDL ratios	-0.11 (-0.58 to 0.36)	0.640441
HMGCR	Cholesteryl esters to total lipids ratio in large HDL	L_HDL_CE_pct	Relative lipoprotein lipid concentrations	Large HDL ratios	0.15 (-0.32 to 0.61)	0.531388
HMGCR	Free cholesterol to total lipids ratio in large HDL	L_HDL_FC_pct	Relative lipoprotein lipid concentrations	Large HDL ratios	-0.58 (-1.02 to -0.13)	0.0106571
HMGCR	Phospholipids to total lipids ratio in large HDL	L_HDL_PL_pct	Relative lipoprotein lipid concentrations	Large HDL ratios	0.20 (-0.27 to 0.66)	0.408251
HMGCR	Triglycerides to total lipids ratio in large HDL	L_HDL_TG_pct	Relative lipoprotein lipid concentrations	Large HDL ratios	-0.03 (-0.49 to 0.43)	0.88901
HMGCR	Cholesterol to total lipids ratio in large LDL	L_LDL_C_pct	Relative lipoprotein lipid concentrations	Large LDL ratios	-0.99 (-1.45 to -0.53)	2.59411e-05
HMGCR	Cholesteryl esters to total lipids ratio in large LDL	L_LDL_CE_pct	Relative lipoprotein lipid concentrations	Large LDL ratios	-0.81 (-1.26 to -0.35)	0.000546849
HMGCR	Free cholesterol to total lipids ratio in large LDL	L_LDL_FC_pct	Relative lipoprotein lipid concentrations	Large LDL ratios	-0.27 (-0.72 to 0.18)	0.235096
HMGCR	Phospholipids to total lipids ratio in large LDL	L_LDL_PL_pct	Relative lipoprotein lipid concentrations	Large LDL ratios	0.60 (0.14 to 1.06)	0.00992569
HMGCR	Triglycerides to total lipids ratio in large LDL	L_LDL_TG_pct	Relative lipoprotein lipid concentrations	Large LDL ratios	0.89 (0.43 to 1.35)	0.000162758
HMGCR	Cholesterol to total lipids ratio in large VLDL	L_VLDL_C_pct	Relative lipoprotein lipid concentrations	Large VLDL ratios	-0.67 (-1.14 to -0.20)	0.0050796
HMGCR	Cholesteryl esters to total lipids ratio in large VLDL	L_VLDL_CE_pct	Relative lipoprotein lipid concentrations	Large VLDL ratios	-0.73 (-1.20 to -0.27)	0.00196495
HMGCR	Free cholesterol to total lipids ratio in large VLDL	L_VLDL_FC_pct	Relative lipoprotein lipid concentrations	Large VLDL ratios	-0.43 (-0.89 to 0.04)	0.0706689
HMGCR	Phospholipids to total lipids ratio in large VLDL	L_VLDL_PL_pct	Relative lipoprotein lipid concentrations	Large VLDL ratios	-0.38 (-0.84 to 0.08)	0.108566
HMGCR	Triglycerides to total lipids ratio in large VLDL	L_VLDL_TG_pct	Relative lipoprotein lipid concentrations	Large VLDL ratios	0.61 (0.15 to 1.08)	0.00945866
HMGCR	Cholesterol to total lipids ratio in medium HDL	M_HDL_C_pct	Relative lipoprotein lipid concentrations	Medium HDL ratios	0.19 (-0.27 to 0.65)	0.41525
HMGCR	Cholesteryl esters to total lipids ratio in medium HDL	M_HDL_CE_pct	Relative lipoprotein lipid concentrations	Medium HDL ratios	0.34 (-0.13 to 0.8)	0.154051
HMGCR	Free cholesterol to total lipids ratio in medium HDL	M_HDL_FC_pct	Relative lipoprotein lipid concentrations	Medium HDL ratios	-0.36 (-0.79 to 0.07)	0.0993905
HMGCR	Phospholipids to total lipids ratio in medium HDL	M_HDL_PL_pct	Relative lipoprotein lipid concentrations	Medium HDL ratios	-0.18 (-0.63 to 0.27)	0.427377
HMGCR	Triglycerides to total lipids ratio in medium HDL	M_HDL_TG_pct	Relative lipoprotein lipid concentrations	Medium HDL ratios	-0.08 (-0.54 to 0.38)	0.739688
HMGCR	Cholesterol to total lipids ratio in medium LDL	M_LDL_C_pct	Relative lipoprotein lipid concentrations	Medium LDL ratios	-0.93 (-1.39 to -0.47)	6.88276e-05
HMGCR	Cholesteryl esters to total lipids ratio in medium LDL	M_LDL_CE_pct	Relative lipoprotein lipid concentrations	Medium LDL ratios	-0.50 (-0.96 to -0.05)	0.0295426
HMGCR	Free cholesterol to total lipids ratio in medium LDL	M_LDL_FC_pct	Relative lipoprotein lipid concentrations	Medium LDL ratios	-0.09 (-0.55 to 0.37)	0.699455
HMGCR	Phospholipids to total lipids ratio in medium LDL	M_LDL_PL_pct	Relative lipoprotein lipid concentrations	Medium LDL ratios	0.40 (-0.06 to 0.86)	0.0860489
HMGCR	Triglycerides to total lipids ratio in medium LDL	M_LDL_TG_pct	Relative lipoprotein lipid concentrations	Medium LDL ratios	0.88 (0.41 to 1.34)	0.000201858
HMGCR	Cholesterol to total lipids ratio in medium VLDL	M_VLDL_C_pct	Relative lipoprotein lipid concentrations	Medium VLDL ratios	-0.66 (-1.12 to -0.21)	0.0044738
HMGCR	Cholesteryl esters to total lipids ratio in medium VLDL	M_VLDL_CE_pct	Relative lipoprotein lipid concentrations	Medium VLDL ratios	-0.65 (-1.11 to -0.2)	0.00501652
HMGCR	Free cholesterol to total lipids ratio in medium VLDL	M_VLDL_FC_pct	Relative lipoprotein lipid concentrations	Medium VLDL ratios	-0.69 (-1.15 to -0.23)	0.00325927
HMGCR	Phospholipids to total lipids ratio in medium VLDL	M_VLDL_PL_pct	Relative lipoprotein lipid concentrations	Medium VLDL ratios	-0.73 (-1.19 to -0.26)	0.00237516
HMGCR	Triglycerides to total lipids ratio in medium VLDL	M_VLDL_TG_pct	Relative lipoprotein lipid concentrations	Medium VLDL ratios	0.62 (0.16 to 1.07)	0.00793373
HMGCR	Cholesterol to total lipids ratio in small HDL	S_HDL_C_pct	Relative lipoprotein lipid concentrations	Small HDL ratios	-0.10 (-0.56 to 0.36)	0.680072
HMGCR	Cholesteryl esters to total lipids ratio in small HDL	S_HDL_CE_pct	Relative lipoprotein lipid concentrations	Small HDL ratios	0 (-0.45 to 0.45)	0.999584
HMGCR	Free cholesterol to total lipids ratio in small HDL	S_HDL_FC_pct	Relative lipoprotein lipid concentrations	Small HDL ratios	-0.26 (-0.69 to 0.17)	0.236321
HMGCR	Phospholipids to total lipids ratio in small HDL	S_HDL_PL_pct	Relative lipoprotein lipid concentrations	Small HDL ratios	0.17 (-0.28 to 0.63)	0.44805
HMGCR	Triglycerides to total lipids ratio in small HDL	S_HDL_TG_pct	Relative lipoprotein lipid concentrations	Small HDL ratios	-0.04 (-0.5 to 0.42)	0.873767
HMGCR	Cholesterol to total lipids ratio in small LDL	S_LDL_C_pct	Relative lipoprotein lipid concentrations	Small LDL ratios	-0.63 (-1.09 to -0.17)	0.00768248
HMGCR	Cholesteryl esters to total lipids ratio in small LDL	S_LDL_CE_pct	Relative lipoprotein lipid concentrations	Small LDL ratios	-0.37 (-0.83 to 0.08)	0.109283
HMGCR	Free cholesterol to total lipids ratio in small LDL	S_LDL_FC_pct	Relative lipoprotein lipid concentrations	Small LDL ratios	-0.28 (-0.75 to 0.18)	0.23124
HMGCR	Phospholipids to total lipids ratio in small LDL	S_LDL_PL_pct	Relative lipoprotein lipid concentrations	Small LDL ratios	0.27 (-0.19 to 0.73)	0.251027
HMGCR	Triglycerides to total lipids ratio in small LDL	S_LDL_TG_pct	Relative lipoprotein lipid concentrations	Small LDL ratios	0.47 (0.01 to 0.94)	0.044976
HMGCR	Cholesterol to total lipids ratio in small VLDL	S_VLDL_C_pct	Relative lipoprotein lipid concentrations	Small VLDL ratios	-0.77 (-1.23 to -0.31)	0.00112788
HMGCR	Cholesteryl esters to total lipids ratio in small VLDL	S_VLDL_CE_pct	Relative lipoprotein lipid concentrations	Small VLDL ratios	-0.71 (-1.18 to -0.25)	0.00264261
HMGCR	Free cholesterol to total lipids ratio in small VLDL	S_VLDL_FC_pct	Relative lipoprotein lipid concentrations	Small VLDL ratios	-0.76 (-1.22 to -0.30)	0.00124017
HMGCR	Phospholipids to total lipids ratio in small VLDL	S_VLDL_PL_pct	Relative lipoprotein lipid concentrations	Small VLDL ratios	-0.72 (-1.18 to -0.26)	0.00220447
HMGCR	Triglycerides to total lipids ratio in small VLDL	S_VLDL_TG_pct	Relative lipoprotein lipid concentrations	Small VLDL ratios	0.66 (0.20 to 1.13)	0.00500574
HMGCR	Cholesterol to total lipids ratio in very large HDL	XL_HDL_C_pct	Relative lipoprotein lipid concentrations	Very large HDL ratios	0.06 (-0.38 to 0.49)	0.791743
HMGCR	Cholesteryl esters to total lipids ratio in very large HDL	XL_HDL_CE_pct	Relative lipoprotein lipid concentrations	Very large HDL ratios	0.11 (-0.33 to 0.55)	0.63626
HMGCR	Free cholesterol to total lipids ratio in very large HDL	XL_HDL_FC_pct	Relative lipoprotein lipid concentrations	Very large HDL ratios	-0.03 (-0.47 to 0.40)	0.882251
HMGCR	Phospholipids to total lipids ratio in very large HDL	XL_HDL_PL_pct	Relative lipoprotein lipid concentrations	Very large HDL ratios	-0.19 (-0.64 to 0.26)	0.406826
HMGCR	Triglycerides to total lipids ratio in very large HDL	XL_HDL_TG_pct	Relative lipoprotein lipid concentrations	Very large HDL ratios	-0.07 (-0.53 to 0.39)	0.777287
HMGCR	Cholesterol to total lipids ratio in very large VLDL	XL_VLDL_C_pct	Relative lipoprotein lipid concentrations	Very large VLDL ratios	-0.22 (-0.68 to 0.24)	0.34687
HMGCR	Cholesteryl esters to total lipids ratio in very large VLDL	XL_VLDL_CE_pct	Relative lipoprotein lipid concentrations	Very large VLDL ratios	-0.12 (-0.57 to 0.34)	0.618565
HMGCR	Free cholesterol to total lipids ratio in very large VLDL	XL_VLDL_FC_pct	Relative lipoprotein lipid concentrations	Very large VLDL ratios	-0.55 (-1.01 to -0.08)	0.0217964
HMGCR	Phospholipids to total lipids ratio in very large VLDL	XL_VLDL_PL_pct	Relative lipoprotein lipid concentrations	Very large VLDL ratios	-0.53 (-0.99 to -0.07)	0.0244288
HMGCR	Triglycerides to total lipids ratio in very large VLDL	XL_VLDL_TG_pct	Relative lipoprotein lipid concentrations	Very large VLDL ratios	0.23 (-0.24 to 0.69)	0.342518
HMGCR	Cholesterol to total lipids ratio in very small VLDL	XS_VLDL_C_pct	Relative lipoprotein lipid concentrations	Very small VLDL ratios	-0.81 (-1.27 to -0.35)	0.000538828
HMGCR	Cholesteryl esters to total lipids ratio in very small VLDL	XS_VLDL_CE_pct	Relative lipoprotein lipid concentrations	Very small VLDL ratios	-0.78 (-1.23 to -0.32)	0.000902624
HMGCR	Free cholesterol to total lipids ratio in very small VLDL	XS_VLDL_FC_pct	Relative lipoprotein lipid concentrations	Very small VLDL ratios	-0.75 (-1.21 to -0.29)	0.0014491
HMGCR	Phospholipids to total lipids ratio in very small VLDL	XS_VLDL_PL_pct	Relative lipoprotein lipid concentrations	Very small VLDL ratios	-0.25 (-0.71 to 0.21)	0.286722
HMGCR	Triglycerides to total lipids ratio in very small VLDL	XS_VLDL_TG_pct	Relative lipoprotein lipid concentrations	Very small VLDL ratios	0.82 (0.37 to 1.28)	0.000399015
HMGCR	Total lipids in HDL	HDL_L	Total lipids	Total lipids	-0.03 (-0.47 to 0.40)	0.881288
HMGCR	Total lipids in LDL	LDL_L	Total lipids	Total lipids	-0.99 (-1.45 to -0.54)	2.09609e-05
HMGCR	Total lipids in lipoprotein particles	Total_L	Total lipids	Total lipids	-0.87 (-1.33 to -0.42)	0.000154302
HMGCR	Total lipids in VLDL	VLDL_L	Total lipids	Total lipids	-0.69 (-1.15 to -0.23)	0.00338464
HMGCR	Triglycerides in HDL	HDL_TG	Triglycerides	Triglycerides	-0.14 (-0.60 to 0.32)	0.548059
HMGCR	Triglycerides in LDL	LDL_TG	Triglycerides	Triglycerides	-0.39 (-0.85 to 0.07)	0.100864
HMGCR	Total triglycerides	Total_TG	Triglycerides	Triglycerides	-0.41 (-0.88 to 0.05)	0.077779
HMGCR	Triglycerides in VLDL	VLDL_TG	Triglycerides	Triglycerides	-0.42 (-0.88 to 0.04)	0.0720734
PCSK9	Apolipoprotein A1	ApoA1	Apolipoproteins	Apolipoproteins	0.05 (-0.55 to 0.64)	0.879861
PCSK9	Apolipoprotein B	ApoB	Apolipoproteins	Apolipoproteins	-0.93 (-1.56 to -0.31)	0.003266
PCSK9	Ratio of apolipoprotein B to apolipoprotein A1	ApoB_by_ApoA1	Apolipoproteins	Apolipoproteins	-0.86 (-1.49 to -0.24)	0.00672995
PCSK9	Clinical LDL cholesterol	Clinical_LDL_C	Cholesterol	Cholesterol	-1.04 (-1.66 to -0.42)	0.000991185
PCSK9	HDL cholesterol	HDL_C	Cholesterol	Cholesterol	-0.05 (-0.64 to 0.54)	0.867181
PCSK9	LDL cholesterol	LDL_C	Cholesterol	Cholesterol	-1.00 (-1.62 to -0.38)	0.00153941
PCSK9	Total cholesterol minus HDL-C	non_HDL_C	Cholesterol	Cholesterol	-0.95 (-1.57 to -0.33)	0.00268185
PCSK9	Remnant cholesterol (non-HDL, non-LDL -cholesterol)	Remnant_C	Cholesterol	Cholesterol	-0.83 (-1.45 to -0.21)	0.00827129
PCSK9	Total cholesterol	Total_C	Cholesterol	Cholesterol	-0.86 (-1.47 to -0.26)	0.00541367
PCSK9	VLDL cholesterol	VLDL_C	Cholesterol	Cholesterol	-0.7 (-1.32 to -0.07)	0.0285613
PCSK9	Cholesteryl esters in HDL	HDL_CE	Cholesteryl esters	Cholesteryl esters	-0.05 (-0.65 to 0.54)	0.863398
PCSK9	Cholesteryl esters in LDL	LDL_CE	Cholesteryl esters	Cholesteryl esters	-0.97 (-1.59 to -0.35)	0.00220257
PCSK9	Total esterified cholesterol	Total_CE	Cholesteryl esters	Cholesteryl esters	-0.86 (-1.47 to -0.25)	0.00565782
PCSK9	Cholesteryl esters in VLDL	VLDL_CE	Cholesteryl esters	Cholesteryl esters	-0.76 (-1.39 to -0.14)	0.0167692
PCSK9	Free cholesterol in HDL	HDL_FC	Free cholesterol	Free cholesterol	-0.07 (-0.66 to 0.51)	0.804705
PCSK9	Free cholesterol in LDL	LDL_FC	Free cholesterol	Free cholesterol	-1.05 (-1.67 to -0.44)	0.000840065
PCSK9	Total free cholesterol	Total_FC	Free cholesterol	Free cholesterol	-0.86 (-1.48 to -0.25)	0.00570084
PCSK9	Free cholesterol in VLDL	VLDL_FC	Free cholesterol	Free cholesterol	-0.58 (-1.20 to 0.05)	0.069398
PCSK9	Concentration of HDL particles	HDL_P	Lipoprotein particle concentrations	Lipoprotein particle concentrations	-0.15 (-0.75 to 0.46)	0.635241
PCSK9	Concentration of LDL particles	LDL_P	Lipoprotein particle concentrations	Lipoprotein particle concentrations	-0.94 (-1.57 to -0.32)	0.003074
PCSK9	Total concentration of lipoprotein particles	Total_P	Lipoprotein particle concentrations	Lipoprotein particle concentrations	-0.28 (-0.89 to 0.32)	0.355494
PCSK9	Concentration of VLDL particles	VLDL_P	Lipoprotein particle concentrations	Lipoprotein particle concentrations	-0.53 (-1.15 to 0.10)	0.0989542
PCSK9	Average diameter for HDL particles	HDL_size	Lipoprotein particle sizes	Lipoprotein particle sizes	0.19 (-0.39 to 0.78)	0.515168
PCSK9	Average diameter for LDL particles	LDL_size	Lipoprotein particle sizes	Lipoprotein particle sizes	0.22 (-0.40 to 0.84)	0.486014
PCSK9	Average diameter for VLDL particles	VLDL_size	Lipoprotein particle sizes	Lipoprotein particle sizes	-0.08 (-0.68 to 0.53)	0.800391
PCSK9	Cholesterol in chylomicrons and extremely large VLDL	XXL_VLDL_C	Lipoprotein subclasses	Chylomicrons and extremely large VLDL	-0.18 (-0.81 to 0.44)	0.563128
PCSK9	Cholesteryl esters in chylomicrons and extremely large VLDL	XXL_VLDL_CE	Lipoprotein subclasses	Chylomicrons and extremely large VLDL	-0.25 (-0.87 to 0.38)	0.440258
PCSK9	Free cholesterol in chylomicrons and extremely large VLDL	XXL_VLDL_FC	Lipoprotein subclasses	Chylomicrons and extremely large VLDL	-0.11 (-0.73 to 0.51)	0.726648
PCSK9	Total lipids in chylomicrons and extremely large VLDL	XXL_VLDL_L	Lipoprotein subclasses	Chylomicrons and extremely large VLDL	-0.10 (-0.72 to 0.52)	0.747921
PCSK9	Concentration of chylomicrons and extremely large VLDL particles	XXL_VLDL_P	Lipoprotein subclasses	Chylomicrons and extremely large VLDL	-0.10 (-0.72 to 0.52)	0.747392
PCSK9	Phospholipids in chylomicrons and extremely large VLDL	XXL_VLDL_PL	Lipoprotein subclasses	Chylomicrons and extremely large VLDL	-0.09 (-0.71 to 0.53)	0.779513
PCSK9	Triglycerides in chylomicrons and extremely large VLDL	XXL_VLDL_TG	Lipoprotein subclasses	Chylomicrons and extremely large VLDL	-0.10 (-0.72 to 0.52)	0.750823
PCSK9	Cholesterol in IDL	IDL_C	Lipoprotein subclasses	IDL	-0.83 (-1.44 to -0.22)	0.00741706
PCSK9	Cholesteryl esters in IDL	IDL_CE	Lipoprotein subclasses	IDL	-0.79 (-1.39 to -0.18)	0.0111012
PCSK9	Free cholesterol in IDL	IDL_FC	Lipoprotein subclasses	IDL	-0.91 (-1.53 to -0.30)	0.00333603
PCSK9	Total lipids in IDL	IDL_L	Lipoprotein subclasses	IDL	-0.81 (-1.41 to -0.20)	0.00910031
PCSK9	Concentration of IDL particles	IDL_P	Lipoprotein subclasses	IDL	-0.80 (-1.42 to -0.19)	0.0099839
PCSK9	Phospholipids in IDL	IDL_PL	Lipoprotein subclasses	IDL	-0.85 (-1.46 to -0.23)	0.00670457
PCSK9	Triglycerides in IDL	IDL_TG	Lipoprotein subclasses	IDL	0.18 (-0.44 to 0.80)	0.569331
PCSK9	Cholesterol in large HDL	L_HDL_C	Lipoprotein subclasses	Large HDL	0.02 (-0.57 to 0.60)	0.959471
PCSK9	Cholesteryl esters in large HDL	L_HDL_CE	Lipoprotein subclasses	Large HDL	0.01 (-0.57 to 0.60)	0.962884
PCSK9	Free cholesterol in large HDL	L_HDL_FC	Lipoprotein subclasses	Large HDL	-0.02 (-0.60 to 0.57)	0.959183
PCSK9	Total lipids in large HDL	L_HDL_L	Lipoprotein subclasses	Large HDL	0.09 (-0.49 to 0.67)	0.755838
PCSK9	Concentration of large HDL particles	L_HDL_P	Lipoprotein subclasses	Large HDL	0.02 (-0.57 to 0.60)	0.957818
PCSK9	Phospholipids in large HDL	L_HDL_PL	Lipoprotein subclasses	Large HDL	0.12 (-0.46 to 0.70)	0.687586
PCSK9	Triglycerides in large HDL	L_HDL_TG	Lipoprotein subclasses	Large HDL	0.48 (-0.11 to 1.06)	0.112207
PCSK9	Cholesterol in large LDL	L_LDL_C	Lipoprotein subclasses	Large LDL	-1.00 (-1.61 to -0.38)	0.00160176
PCSK9	Cholesteryl esters in large LDL	L_LDL_CE	Lipoprotein subclasses	Large LDL	-0.97 (-1.59 to -0.35)	0.00207417
PCSK9	Free cholesterol in large LDL	L_LDL_FC	Lipoprotein subclasses	Large LDL	-1.03 (-1.65 to -0.41)	0.00109477
PCSK9	Total lipids in large LDL	L_LDL_L	Lipoprotein subclasses	Large LDL	-0.98 (-1.6 to -0.36)	0.00189
PCSK9	Concentration of large LDL particles	L_LDL_P	Lipoprotein subclasses	Large LDL	-0.85 (-1.48 to -0.23)	0.00737632
PCSK9	Phospholipids in large LDL	L_LDL_PL	Lipoprotein subclasses	Large LDL	-0.99 (-1.61 to -0.37)	0.00172501
PCSK9	Triglycerides in large LDL	L_LDL_TG	Lipoprotein subclasses	Large LDL	-0.07 (-0.69 to 0.55)	0.830029
PCSK9	Cholesterol in large VLDL	L_VLDL_C	Lipoprotein subclasses	Large VLDL	-0.35 (-0.97 to 0.27)	0.268167
PCSK9	Cholesteryl esters in large VLDL	L_VLDL_CE	Lipoprotein subclasses	Large VLDL	-0.42 (-1.05 to 0.20)	0.183495
PCSK9	Free cholesterol in large VLDL	L_VLDL_FC	Lipoprotein subclasses	Large VLDL	-0.28 (-0.89 to 0.34)	0.380745
PCSK9	Total lipids in large VLDL	L_VLDL_L	Lipoprotein subclasses	Large VLDL	-0.21 (-0.83 to 0.41)	0.506354
PCSK9	Concentration of large VLDL particles	L_VLDL_P	Lipoprotein subclasses	Large VLDL	-0.2 (-0.82 to 0.42)	0.523251
PCSK9	Phospholipids in large VLDL	L_VLDL_PL	Lipoprotein subclasses	Large VLDL	-0.18 (-0.80 to 0.43)	0.560442
PCSK9	Triglycerides in large VLDL	L_VLDL_TG	Lipoprotein subclasses	Large VLDL	-0.15 (-0.77 to 0.47)	0.629534
PCSK9	Cholesterol in medium HDL	M_HDL_C	Lipoprotein subclasses	Medium HDL	0.07 (-0.54 to 0.67)	0.831553
PCSK9	Cholesteryl esters in medium HDL	M_HDL_CE	Lipoprotein subclasses	Medium HDL	0.07 (-0.54 to 0.67)	0.828875
PCSK9	Free cholesterol in medium HDL	M_HDL_FC	Lipoprotein subclasses	Medium HDL	0.04 (-0.55 to 0.63)	0.893333
PCSK9	Total lipids in medium HDL	M_HDL_L	Lipoprotein subclasses	Medium HDL	0.19 (-0.42 to 0.79)	0.543104
PCSK9	Concentration of medium HDL particles	M_HDL_P	Lipoprotein subclasses	Medium HDL	0.12 (-0.48 to 0.72)	0.70231
PCSK9	Phospholipids in medium HDL	M_HDL_PL	Lipoprotein subclasses	Medium HDL	0.26 (-0.35 to 0.86)	0.405627
PCSK9	Triglycerides in medium HDL	M_HDL_TG	Lipoprotein subclasses	Medium HDL	0.55 (-0.08 to 1.18)	0.0845385
PCSK9	Cholesterol in medium LDL	M_LDL_C	Lipoprotein subclasses	Medium LDL	-0.93 (-1.55 to -0.32)	0.00303557
PCSK9	Cholesteryl esters in medium LDL	M_LDL_CE	Lipoprotein subclasses	Medium LDL	-0.87 (-1.49 to -0.25)	0.00580507
PCSK9	Free cholesterol in medium LDL	M_LDL_FC	Lipoprotein subclasses	Medium LDL	-1.04 (-1.66 to -0.42)	0.00104988
PCSK9	Total lipids in medium LDL	M_LDL_L	Lipoprotein subclasses	Medium LDL	-0.92 (-1.53 to -0.30)	0.00360872
PCSK9	Concentration of medium LDL particles	M_LDL_P	Lipoprotein subclasses	Medium LDL	-1.00 (-1.62 to -0.37)	0.0017195
PCSK9	Phospholipids in medium LDL	M_LDL_PL	Lipoprotein subclasses	Medium LDL	-0.92 (-1.53 to -0.30)	0.00362508
PCSK9	Triglycerides in medium LDL	M_LDL_TG	Lipoprotein subclasses	Medium LDL	-0.12 (-0.74 to 0.51)	0.7116
PCSK9	Cholesterol in medium VLDL	M_VLDL_C	Lipoprotein subclasses	Medium VLDL	-0.90 (-1.52 to -0.28)	0.0046606
PCSK9	Cholesteryl esters in medium VLDL	M_VLDL_CE	Lipoprotein subclasses	Medium VLDL	-0.95 (-1.57 to -0.33)	0.00285099
PCSK9	Free cholesterol in medium VLDL	M_VLDL_FC	Lipoprotein subclasses	Medium VLDL	-0.77 (-1.40 to -0.15)	0.0152038
PCSK9	Total lipids in medium VLDL	M_VLDL_L	Lipoprotein subclasses	Medium VLDL	-0.54 (-1.16 to 0.09)	0.092043
PCSK9	Concentration of medium VLDL particles	M_VLDL_P	Lipoprotein subclasses	Medium VLDL	-0.67 (-1.30 to -0.05)	0.0345471
PCSK9	Phospholipids in medium VLDL	M_VLDL_PL	Lipoprotein subclasses	Medium VLDL	-0.69 (-1.31 to -0.06)	0.031119
PCSK9	Triglycerides in medium VLDL	M_VLDL_TG	Lipoprotein subclasses	Medium VLDL	-0.16 (-0.78 to 0.46)	0.619535
PCSK9	Cholesterol in small HDL	S_HDL_C	Lipoprotein subclasses	Small HDL	-0.35 (-0.95 to 0.26)	0.262598
PCSK9	Cholesteryl esters in small HDL	S_HDL_CE	Lipoprotein subclasses	Small HDL	-0.35 (-0.96 to 0.25)	0.248841
PCSK9	Free cholesterol in small HDL	S_HDL_FC	Lipoprotein subclasses	Small HDL	-0.26 (-0.86 to 0.35)	0.404002
PCSK9	Total lipids in small HDL	S_HDL_L	Lipoprotein subclasses	Small HDL	-0.13 (-0.74 to 0.48)	0.685634
PCSK9	Concentration of small HDL particles	S_HDL_P	Lipoprotein subclasses	Small HDL	-0.29 (-0.90 to 0.31)	0.343432
PCSK9	Phospholipids in small HDL	S_HDL_PL	Lipoprotein subclasses	Small HDL	0 (-0.61 to 0.62)	0.992595
PCSK9	Triglycerides in small HDL	S_HDL_TG	Lipoprotein subclasses	Small HDL	0.29 (-0.33 to 0.91)	0.358723
PCSK9	Cholesterol in small LDL	S_LDL_C	Lipoprotein subclasses	Small LDL	-1.00 (-1.62 to -0.38)	0.00153565
PCSK9	Cholesteryl esters in small LDL	S_LDL_CE	Lipoprotein subclasses	Small LDL	-0.95 (-1.57 to -0.33)	0.00278136
PCSK9	Free cholesterol in small LDL	S_LDL_FC	Lipoprotein subclasses	Small LDL	-1.08 (-1.70 to -0.46)	0.000652093
PCSK9	Total lipids in small LDL	S_LDL_L	Lipoprotein subclasses	Small LDL	-0.97 (-1.59 to -0.35)	0.00212429
PCSK9	Concentration of small LDL particles	S_LDL_P	Lipoprotein subclasses	Small LDL	-1.06 (-1.68 to -0.44)	0.000842987
PCSK9	Phospholipids in small LDL	S_LDL_PL	Lipoprotein subclasses	Small LDL	-0.96 (-1.58 to -0.34)	0.00253815
PCSK9	Triglycerides in small LDL	S_LDL_TG	Lipoprotein subclasses	Small LDL	-0.08 (-0.71 to 0.55)	0.80101
PCSK9	Cholesterol in small VLDL	S_VLDL_C	Lipoprotein subclasses	Small VLDL	-0.75 (-1.37 to -0.12)	0.0190887
PCSK9	Cholesteryl esters in small VLDL	S_VLDL_CE	Lipoprotein subclasses	Small VLDL	-0.69 (-1.31 to -0.06)	0.0315921
PCSK9	Free cholesterol in small VLDL	S_VLDL_FC	Lipoprotein subclasses	Small VLDL	-0.82 (-1.45 to -0.2)	0.00986449
PCSK9	Total lipids in small VLDL	S_VLDL_L	Lipoprotein subclasses	Small VLDL	-0.40 (-1.02 to 0.22)	0.209577
PCSK9	Concentration of small VLDL particles	S_VLDL_P	Lipoprotein subclasses	Small VLDL	-0.38 (-1.00 to 0.25)	0.239643
PCSK9	Phospholipids in small VLDL	S_VLDL_PL	Lipoprotein subclasses	Small VLDL	-0.67 (-1.29 to -0.04)	0.0362279
PCSK9	Triglycerides in small VLDL	S_VLDL_TG	Lipoprotein subclasses	Small VLDL	0.18 (-0.45 to 0.80)	0.579721
PCSK9	Cholesterol in very large HDL	XL_HDL_C	Lipoprotein subclasses	Very large HDL	-0.20 (-0.78 to 0.39)	0.510734
PCSK9	Cholesteryl esters in very large HDL	XL_HDL_CE	Lipoprotein subclasses	Very large HDL	-0.18 (-0.76 to 0.41)	0.554378
PCSK9	Free cholesterol in very large HDL	XL_HDL_FC	Lipoprotein subclasses	Very large HDL	-0.26 (-0.85 to 0.32)	0.377299
PCSK9	Total lipids in very large HDL	XL_HDL_L	Lipoprotein subclasses	Very large HDL	-0.10 (-0.68 to 0.48)	0.739003
PCSK9	Concentration of very large HDL particles	XL_HDL_P	Lipoprotein subclasses	Very large HDL	-0.15 (-0.73 to 0.43)	0.617579
PCSK9	Phospholipids in very large HDL	XL_HDL_PL	Lipoprotein subclasses	Very large HDL	-0.04 (-0.62 to 0.54)	0.890511
PCSK9	Triglycerides in very large HDL	XL_HDL_TG	Lipoprotein subclasses	Very large HDL	0.19 (-0.41 to 0.79)	0.540366
PCSK9	Cholesterol in very large VLDL	XL_VLDL_C	Lipoprotein subclasses	Very large VLDL	-0.40 (-1.02 to 0.22)	0.206585
PCSK9	Cholesteryl esters in very large VLDL	XL_VLDL_CE	Lipoprotein subclasses	Very large VLDL	-0.48 (-1.10 to 0.15)	0.132791
PCSK9	Free cholesterol in very large VLDL	XL_VLDL_FC	Lipoprotein subclasses	Very large VLDL	-0.31 (-0.93 to 0.31)	0.329386
PCSK9	Total lipids in very large VLDL	XL_VLDL_L	Lipoprotein subclasses	Very large VLDL	-0.20 (-0.81 to 0.42)	0.532918
PCSK9	Concentration of very large VLDL particles	XL_VLDL_P	Lipoprotein subclasses	Very large VLDL	-0.18 (-0.80 to 0.44)	0.57216
PCSK9	Phospholipids in very large VLDL	XL_VLDL_PL	Lipoprotein subclasses	Very large VLDL	-0.26 (-0.88 to 0.36)	0.412843
PCSK9	Triglycerides in very large VLDL	XL_VLDL_TG	Lipoprotein subclasses	Very large VLDL	-0.1 (-0.72 to 0.51)	0.739455
PCSK9	Cholesterol in very small VLDL	XS_VLDL_C	Lipoprotein subclasses	Very small VLDL	-0.68 (-1.29 to -0.07)	0.029762
PCSK9	Cholesteryl esters in very small VLDL	XS_VLDL_CE	Lipoprotein subclasses	Very small VLDL	-0.71 (-1.32 to -0.1)	0.022122
PCSK9	Free cholesterol in very small VLDL	XS_VLDL_FC	Lipoprotein subclasses	Very small VLDL	-0.56 (-1.17 to 0.06)	0.0746902
PCSK9	Total lipids in very small VLDL	XS_VLDL_L	Lipoprotein subclasses	Very small VLDL	-0.46 (-1.07 to 0.15)	0.140815
PCSK9	Concentration of very small VLDL particles	XS_VLDL_P	Lipoprotein subclasses	Very small VLDL	-0.57 (-1.18 to 0.05)	0.0705604
PCSK9	Phospholipids in very small VLDL	XS_VLDL_PL	Lipoprotein subclasses	Very small VLDL	-0.36 (-0.98 to 0.25)	0.249127
PCSK9	Triglycerides in very small VLDL	XS_VLDL_TG	Lipoprotein subclasses	Very small VLDL	0.38 (-0.25 to 1.00)	0.235264
PCSK9	Total cholines	Cholines	Other lipids	Other lipids	-0.50 (-1.10 to 0.10)	0.104867
PCSK9	Phosphatidylcholines	Phosphatidylc	Other lipids	Other lipids	-0.30 (-0.90 to 0.31)	0.336141
PCSK9	Phosphoglycerides	Phosphoglyc	Other lipids	Other lipids	-0.42 (-1.02 to 0.19)	0.174644
PCSK9	Sphingomyelins	Sphingomyelins	Other lipids	Other lipids	-0.71 (-1.31 to -0.12)	0.0183264
PCSK9	Ratio of triglycerides to phosphoglycerides	TG_by_PG	Other lipids	Other lipids	0.11 (-0.50 to 0.73)	0.71734
PCSK9	Phospholipids in HDL	HDL_PL	Phospholipids	Phospholipids	0.14 (-0.45 to 0.73)	0.649789
PCSK9	Phospholipids in LDL	LDL_PL	Phospholipids	Phospholipids	-0.99 (-1.61 to -0.37)	0.00179945
PCSK9	Total phospholipids in lipoprotein particles	Total_PL	Phospholipids	Phospholipids	-0.51 (-1.11 to 0.10)	0.0990694
PCSK9	Phospholipids in VLDL	VLDL_PL	Phospholipids	Phospholipids	-0.46 (-1.09 to 0.16)	0.148812
PCSK9	Cholesterol to total lipids ratio in chylomicrons and extremely large VLDL	XXL_VLDL_C_pct	Relative lipoprotein lipid concentrations	Chylomicrons and extremely large VLDL ratios	-0.20 (-0.83 to 0.43)	0.529334
PCSK9	Cholesteryl esters to total lipids ratio in chylomicrons and extremely large VLDL	XXL_VLDL_CE_pct	Relative lipoprotein lipid concentrations	Chylomicrons and extremely large VLDL ratios	-0.24 (-0.86 to 0.39)	0.454132
PCSK9	Free cholesterol to total lipids ratio in chylomicrons and extremely large VLDL	XXL_VLDL_FC_pct	Relative lipoprotein lipid concentrations	Chylomicrons and extremely large VLDL ratios	0.03 (-0.61 to 0.66)	0.935105
PCSK9	Phospholipids to total lipids ratio in chylomicrons and extremely large VLDL	XXL_VLDL_PL_pct	Relative lipoprotein lipid concentrations	Chylomicrons and extremely large VLDL ratios	0.17 (-0.45 to 0.80)	0.58475
PCSK9	Triglycerides to total lipids ratio in chylomicrons and extremely large VLDL	XXL_VLDL_TG_pct	Relative lipoprotein lipid concentrations	Chylomicrons and extremely large VLDL ratios	-0.13 (-0.76 to 0.51)	0.695624
PCSK9	Cholesterol to total lipids ratio in IDL	IDL_C_pct	Relative lipoprotein lipid concentrations	IDL ratios	-0.63 (-1.25 to -0.01)	0.0460736
PCSK9	Cholesteryl esters to total lipids ratio in IDL	IDL_CE_pct	Relative lipoprotein lipid concentrations	IDL ratios	-0.17 (-0.79 to 0.45)	0.585064
PCSK9	Free cholesterol to total lipids ratio in IDL	IDL_FC_pct	Relative lipoprotein lipid concentrations	IDL ratios	-0.87 (-1.49 to -0.25)	0.00601363
PCSK9	Phospholipids to total lipids ratio in IDL	IDL_PL_pct	Relative lipoprotein lipid concentrations	IDL ratios	-0.33 (-0.95 to 0.29)	0.291431
PCSK9	Triglycerides to total lipids ratio in IDL	IDL_TG_pct	Relative lipoprotein lipid concentrations	IDL ratios	1.09 (0.46 to 1.71)	0.000626916
PCSK9	Cholesterol to total lipids ratio in large HDL	L_HDL_C_pct	Relative lipoprotein lipid concentrations	Large HDL ratios	-0.45 (-1.09 to 0.18)	0.158796
PCSK9	Cholesteryl esters to total lipids ratio in large HDL	L_HDL_CE_pct	Relative lipoprotein lipid concentrations	Large HDL ratios	-0.37 (-0.99 to 0.26)	0.253467
PCSK9	Free cholesterol to total lipids ratio in large HDL	L_HDL_FC_pct	Relative lipoprotein lipid concentrations	Large HDL ratios	-0.24 (-0.84 to 0.36)	0.43514
PCSK9	Phospholipids to total lipids ratio in large HDL	L_HDL_PL_pct	Relative lipoprotein lipid concentrations	Large HDL ratios	0.49 (-0.14 to 1.12)	0.126479
PCSK9	Triglycerides to total lipids ratio in large HDL	L_HDL_TG_pct	Relative lipoprotein lipid concentrations	Large HDL ratios	0.33 (-0.29 to 0.95)	0.290852
PCSK9	Cholesterol to total lipids ratio in large LDL	L_LDL_C_pct	Relative lipoprotein lipid concentrations	Large LDL ratios	-0.96 (-1.59 to -0.34)	0.00246518
PCSK9	Cholesteryl esters to total lipids ratio in large LDL	L_LDL_CE_pct	Relative lipoprotein lipid concentrations	Large LDL ratios	-0.64 (-1.26 to -0.02)	0.0424758
PCSK9	Free cholesterol to total lipids ratio in large LDL	L_LDL_FC_pct	Relative lipoprotein lipid concentrations	Large LDL ratios	-0.48 (-1.09 to 0.13)	0.119719
PCSK9	Phospholipids to total lipids ratio in large LDL	L_LDL_PL_pct	Relative lipoprotein lipid concentrations	Large LDL ratios	0.42 (-0.20 to 1.04)	0.180365
PCSK9	Triglycerides to total lipids ratio in large LDL	L_LDL_TG_pct	Relative lipoprotein lipid concentrations	Large LDL ratios	1.09 (0.46 to 1.71)	0.00065489
PCSK9	Cholesterol to total lipids ratio in large VLDL	L_VLDL_C_pct	Relative lipoprotein lipid concentrations	Large VLDL ratios	-0.35 (-0.98 to 0.29)	0.285191
PCSK9	Cholesteryl esters to total lipids ratio in large VLDL	L_VLDL_CE_pct	Relative lipoprotein lipid concentrations	Large VLDL ratios	-0.45 (-1.08 to 0.18)	0.162575
PCSK9	Free cholesterol to total lipids ratio in large VLDL	L_VLDL_FC_pct	Relative lipoprotein lipid concentrations	Large VLDL ratios	-0.15 (-0.78 to 0.47)	0.629077
PCSK9	Phospholipids to total lipids ratio in large VLDL	L_VLDL_PL_pct	Relative lipoprotein lipid concentrations	Large VLDL ratios	0.18 (-0.44 to 0.81)	0.562884
PCSK9	Triglycerides to total lipids ratio in large VLDL	L_VLDL_TG_pct	Relative lipoprotein lipid concentrations	Large VLDL ratios	0.31 (-0.32 to 0.94)	0.330155
PCSK9	Cholesterol to total lipids ratio in medium HDL	M_HDL_C_pct	Relative lipoprotein lipid concentrations	Medium HDL ratios	-0.41 (-1.03 to 0.22)	0.201517
PCSK9	Cholesteryl esters to total lipids ratio in medium HDL	M_HDL_CE_pct	Relative lipoprotein lipid concentrations	Medium HDL ratios	-0.39 (-1.01 to 0.24)	0.226827
PCSK9	Free cholesterol to total lipids ratio in medium HDL	M_HDL_FC_pct	Relative lipoprotein lipid concentrations	Medium HDL ratios	-0.21 (-0.79 to 0.37)	0.475183
PCSK9	Phospholipids to total lipids ratio in medium HDL	M_HDL_PL_pct	Relative lipoprotein lipid concentrations	Medium HDL ratios	0.44 (-0.17 to 1.05)	0.160838
PCSK9	Triglycerides to total lipids ratio in medium HDL	M_HDL_TG_pct	Relative lipoprotein lipid concentrations	Medium HDL ratios	0.41 (-0.22 to 1.04)	0.199413
PCSK9	Cholesterol to total lipids ratio in medium LDL	M_LDL_C_pct	Relative lipoprotein lipid concentrations	Medium LDL ratios	-0.94 (-1.56 to -0.32)	0.00306476
PCSK9	Cholesteryl esters to total lipids ratio in medium LDL	M_LDL_CE_pct	Relative lipoprotein lipid concentrations	Medium LDL ratios	-0.32 (-0.93 to 0.29)	0.305828
PCSK9	Free cholesterol to total lipids ratio in medium LDL	M_LDL_FC_pct	Relative lipoprotein lipid concentrations	Medium LDL ratios	-0.34 (-0.95 to 0.28)	0.284519
PCSK9	Phospholipids to total lipids ratio in medium LDL	M_LDL_PL_pct	Relative lipoprotein lipid concentrations	Medium LDL ratios	0.30 (-0.32 to 0.92)	0.347756
PCSK9	Triglycerides to total lipids ratio in medium LDL	M_LDL_TG_pct	Relative lipoprotein lipid concentrations	Medium LDL ratios	1.08 (0.45 to 1.70)	0.00070532
PCSK9	Cholesterol to total lipids ratio in medium VLDL	M_VLDL_C_pct	Relative lipoprotein lipid concentrations	Medium VLDL ratios	-0.79 (-1.41 to -0.17)	0.0119527
PCSK9	Cholesteryl esters to total lipids ratio in medium VLDL	M_VLDL_CE_pct	Relative lipoprotein lipid concentrations	Medium VLDL ratios	-0.74 (-1.35 to -0.12)	0.0189356
PCSK9	Free cholesterol to total lipids ratio in medium VLDL	M_VLDL_FC_pct	Relative lipoprotein lipid concentrations	Medium VLDL ratios	-0.85 (-1.47 to -0.23)	0.00750014
PCSK9	Phospholipids to total lipids ratio in medium VLDL	M_VLDL_PL_pct	Relative lipoprotein lipid concentrations	Medium VLDL ratios	-0.84 (-1.47 to -0.21)	0.00936594
PCSK9	Triglycerides to total lipids ratio in medium VLDL	M_VLDL_TG_pct	Relative lipoprotein lipid concentrations	Medium VLDL ratios	0.80 (0.19 to 1.42)	0.0106135
PCSK9	Cholesterol to total lipids ratio in small HDL	S_HDL_C_pct	Relative lipoprotein lipid concentrations	Small HDL ratios	-0.81 (-1.43 to -0.18)	0.0111441
PCSK9	Cholesteryl esters to total lipids ratio in small HDL	S_HDL_CE_pct	Relative lipoprotein lipid concentrations	Small HDL ratios	-0.67 (-1.28 to -0.06)	0.0308819
PCSK9	Free cholesterol to total lipids ratio in small HDL	S_HDL_FC_pct	Relative lipoprotein lipid concentrations	Small HDL ratios	-0.30 (-0.88 to 0.29)	0.319678
PCSK9	Phospholipids to total lipids ratio in small HDL	S_HDL_PL_pct	Relative lipoprotein lipid concentrations	Small HDL ratios	0.75 (0.14 to 1.36)	0.0159552
PCSK9	Triglycerides to total lipids ratio in small HDL	S_HDL_TG_pct	Relative lipoprotein lipid concentrations	Small HDL ratios	0.42 (-0.20 to 1.04)	0.182368
PCSK9	Cholesterol to total lipids ratio in small LDL	S_LDL_C_pct	Relative lipoprotein lipid concentrations	Small LDL ratios	-0.92 (-1.54 to -0.30)	0.00373902
PCSK9	Cholesteryl esters to total lipids ratio in small LDL	S_LDL_CE_pct	Relative lipoprotein lipid concentrations	Small LDL ratios	-0.47 (-1.09 to 0.15)	0.140814
PCSK9	Free cholesterol to total lipids ratio in small LDL	S_LDL_FC_pct	Relative lipoprotein lipid concentrations	Small LDL ratios	-0.52 (-1.15 to 0.11)	0.104312
PCSK9	Phospholipids to total lipids ratio in small LDL	S_LDL_PL_pct	Relative lipoprotein lipid concentrations	Small LDL ratios	0.40 (-0.22 to 1.02)	0.208175
PCSK9	Triglycerides to total lipids ratio in small LDL	S_LDL_TG_pct	Relative lipoprotein lipid concentrations	Small LDL ratios	0.83 (0.20 to 1.46)	0.00943022
PCSK9	Cholesterol to total lipids ratio in small VLDL	S_VLDL_C_pct	Relative lipoprotein lipid concentrations	Small VLDL ratios	-0.99 (-1.62 to -0.37)	0.00187091
PCSK9	Cholesteryl esters to total lipids ratio in small VLDL	S_VLDL_CE_pct	Relative lipoprotein lipid concentrations	Small VLDL ratios	-0.83 (-1.45 to -0.20)	0.00984128
PCSK9	Free cholesterol to total lipids ratio in small VLDL	S_VLDL_FC_pct	Relative lipoprotein lipid concentrations	Small VLDL ratios	-1.08 (-1.70 to -0.46)	0.000622815
PCSK9	Phospholipids to total lipids ratio in small VLDL	S_VLDL_PL_pct	Relative lipoprotein lipid concentrations	Small VLDL ratios	-1.08 (-1.7 to -0.45)	0.000703413
PCSK9	Triglycerides to total lipids ratio in small VLDL	S_VLDL_TG_pct	Relative lipoprotein lipid concentrations	Small VLDL ratios	0.95 (0.32 to 1.57)	0.00293826
PCSK9	Cholesterol to total lipids ratio in very large HDL	XL_HDL_C_pct	Relative lipoprotein lipid concentrations	Very large HDL ratios	-0.26 (-0.85 to 0.32)	0.378227
PCSK9	Cholesteryl esters to total lipids ratio in very large HDL	XL_HDL_CE_pct	Relative lipoprotein lipid concentrations	Very large HDL ratios	-0.18 (-0.78 to 0.41)	0.546149
PCSK9	Free cholesterol to total lipids ratio in very large HDL	XL_HDL_FC_pct	Relative lipoprotein lipid concentrations	Very large HDL ratios	-0.28 (-0.87 to 0.30)	0.342926
PCSK9	Phospholipids to total lipids ratio in very large HDL	XL_HDL_PL_pct	Relative lipoprotein lipid concentrations	Very large HDL ratios	0.16 (-0.44 to 0.77)	0.596429
PCSK9	Triglycerides to total lipids ratio in very large HDL	XL_HDL_TG_pct	Relative lipoprotein lipid concentrations	Very large HDL ratios	0.20 (-0.43 to 0.82)	0.535062
PCSK9	Cholesterol to total lipids ratio in very large VLDL	XL_VLDL_C_pct	Relative lipoprotein lipid concentrations	Very large VLDL ratios	-0.37 (-0.99 to 0.24)	0.235031
PCSK9	Cholesteryl esters to total lipids ratio in very large VLDL	XL_VLDL_CE_pct	Relative lipoprotein lipid concentrations	Very large VLDL ratios	-0.25 (-0.86 to 0.36)	0.423908
PCSK9	Free cholesterol to total lipids ratio in very large VLDL	XL_VLDL_FC_pct	Relative lipoprotein lipid concentrations	Very large VLDL ratios	-0.58 (-1.21 to 0.05)	0.0715545
PCSK9	Phospholipids to total lipids ratio in very large VLDL	XL_VLDL_PL_pct	Relative lipoprotein lipid concentrations	Very large VLDL ratios	-0.34 (-0.96 to 0.28)	0.286929
PCSK9	Triglycerides to total lipids ratio in very large VLDL	XL_VLDL_TG_pct	Relative lipoprotein lipid concentrations	Very large VLDL ratios	0.38 (-0.25 to 1.01)	0.233706
PCSK9	Cholesterol to total lipids ratio in very small VLDL	XS_VLDL_C_pct	Relative lipoprotein lipid concentrations	Very small VLDL ratios	-1.08 (-1.7 to -0.46)	0.000645596
PCSK9	Cholesteryl esters to total lipids ratio in very small VLDL	XS_VLDL_CE_pct	Relative lipoprotein lipid concentrations	Very small VLDL ratios	-0.99 (-1.61 to -0.37)	0.00170227
PCSK9	Free cholesterol to total lipids ratio in very small VLDL	XS_VLDL_FC_pct	Relative lipoprotein lipid concentrations	Very small VLDL ratios	-1.04 (-1.66 to -0.42)	0.0009853
PCSK9	Phospholipids to total lipids ratio in very small VLDL	XS_VLDL_PL_pct	Relative lipoprotein lipid concentrations	Very small VLDL ratios	0.38 (-0.24 to 1.00)	0.228567
PCSK9	Triglycerides to total lipids ratio in very small VLDL	XS_VLDL_TG_pct	Relative lipoprotein lipid concentrations	Very small VLDL ratios	1.04 (0.42 to 1.65)	0.000979579
PCSK9	Total lipids in HDL	HDL_L	Total lipids	Total lipids	0.07 (-0.52 to 0.66)	0.812751
PCSK9	Total lipids in LDL	LDL_L	Total lipids	Total lipids	-0.98 (-1.6 to -0.36)	0.00190188
PCSK9	Total lipids in lipoprotein particles	Total_L	Total lipids	Total lipids	-0.67 (-1.28 to -0.05)	0.0327574
PCSK9	Total lipids in VLDL	VLDL_L	Total lipids	Total lipids	-0.35 (-0.98 to 0.27)	0.267222
PCSK9	Triglycerides in HDL	HDL_TG	Triglycerides	Triglycerides	0.50 (-0.12 to 1.13)	0.11331
PCSK9	Triglycerides in LDL	LDL_TG	Triglycerides	Triglycerides	-0.08 (-0.7 to 0.54)	0.794186
PCSK9	Total triglycerides	Total_TG	Triglycerides	Triglycerides	-0.02 (-0.65 to 0.60)	0.938279
PCSK9	Triglycerides in VLDL	VLDL_TG	Triglycerides	Triglycerides	-0.08 (-0.70 to 0.54)	0.805626

## Sheet: Table S6
Table S6. The efficacy of genetic inhibition of HMGCR and PCSK9 on efficacy outcomes using complete case analysis in the "Children of 1997" birth cohort
Target	Outcome	Abbreviation	Group	Subgroup	Beta (95% CI)	P value
HMGCR	Apolipoprotein A1	ApoA1	Apolipoproteins	Apolipoproteins	-0.02 (-0.47 to 0.42)	0.920733
HMGCR	Apolipoprotein B	ApoB	Apolipoproteins	Apolipoproteins	-1.08 (-1.54 to -0.62)	4.43577e-06
HMGCR	Ratio of apolipoprotein B to apolipoprotein A1	ApoB_by_ApoA1	Apolipoproteins	Apolipoproteins	-0.92 (-1.39 to -0.46)	9.51372e-05
HMGCR	Clinical LDL cholesterol	Clinical_LDL_C	Cholesterol	Cholesterol	-1.05 (-1.51 to -0.59)	7.72069e-06
HMGCR	HDL cholesterol	HDL_C	Cholesterol	Cholesterol	-0.01 (-0.45 to 0.43)	0.953043
HMGCR	LDL cholesterol	LDL_C	Cholesterol	Cholesterol	-1.00 (-1.46 to -0.54)	1.96695e-05
HMGCR	Total cholesterol minus HDL-C	non_HDL_C	Cholesterol	Cholesterol	-1.06 (-1.52 to -0.60)	5.67313e-06
HMGCR	Remnant cholesterol (non-HDL, non-LDL -cholesterol)	Remnant_C	Cholesterol	Cholesterol	-1.07 (-1.53 to -0.61)	4.52965e-06
HMGCR	Total cholesterol	Total_C	Cholesterol	Cholesterol	-0.96 (-1.41 to -0.51)	3.29401e-05
HMGCR	VLDL cholesterol	VLDL_C	Cholesterol	Cholesterol	-0.98 (-1.45 to -0.52)	3.24196e-05
HMGCR	Cholesteryl esters in HDL	HDL_CE	Cholesteryl esters	Cholesteryl esters	0.02 (-0.42 to 0.47)	0.917773
HMGCR	Cholesteryl esters in LDL	LDL_CE	Cholesteryl esters	Cholesteryl esters	-0.98 (-1.44 to -0.53)	2.6475e-05
HMGCR	Total esterified cholesterol	Total_CE	Cholesteryl esters	Cholesteryl esters	-0.93 (-1.38 to -0.48)	5.528e-05
HMGCR	Cholesteryl esters in VLDL	VLDL_CE	Cholesteryl esters	Cholesteryl esters	-1.05 (-1.51 to -0.58)	9.60538e-06
HMGCR	Free cholesterol in HDL	HDL_FC	Free cholesterol	Free cholesterol	-0.10 (-0.54 to 0.33)	0.64315
HMGCR	Free cholesterol in LDL	LDL_FC	Free cholesterol	Free cholesterol	-0.98 (-1.44 to -0.52)	2.82974e-05
HMGCR	Total free cholesterol	Total_FC	Free cholesterol	Free cholesterol	-1.00 (-1.45 to -0.55)	1.59963e-05
HMGCR	Free cholesterol in VLDL	VLDL_FC	Free cholesterol	Free cholesterol	-0.86 (-1.33 to -0.40)	0.000264717
HMGCR	Concentration of HDL particles	HDL_P	Lipoprotein particle concentrations	Lipoprotein particle concentrations	-0.11 (-0.56 to 0.34)	0.621619
HMGCR	Concentration of LDL particles	LDL_P	Lipoprotein particle concentrations	Lipoprotein particle concentrations	-1.03 (-1.49 to -0.57)	1.30861e-05
HMGCR	Total concentration of lipoprotein particles	Total_P	Lipoprotein particle concentrations	Lipoprotein particle concentrations	-0.27 (-0.72 to 0.17)	0.230452
HMGCR	Concentration of VLDL particles	VLDL_P	Lipoprotein particle concentrations	Lipoprotein particle concentrations	-0.89 (-1.35 to -0.42)	0.000178148
HMGCR	Average diameter for HDL particles	HDL_size	Lipoprotein particle sizes	Lipoprotein particle sizes	0.08 (-0.36 to 0.51)	0.726328
HMGCR	Average diameter for LDL particles	LDL_size	Lipoprotein particle sizes	Lipoprotein particle sizes	-0.40 (-0.86 to 0.07)	0.0931254
HMGCR	Average diameter for VLDL particles	VLDL_size	Lipoprotein particle sizes	Lipoprotein particle sizes	-0.22 (-0.67 to 0.23)	0.344676
HMGCR	Cholesterol in chylomicrons and extremely large VLDL	XXL_VLDL_C	Lipoprotein subclasses	Chylomicrons and extremely large VLDL	-0.34 (-0.80 to 0.12)	0.147056
HMGCR	Cholesteryl esters in chylomicrons and extremely large VLDL	XXL_VLDL_CE	Lipoprotein subclasses	Chylomicrons and extremely large VLDL	-0.38 (-0.85 to 0.08)	0.10351
HMGCR	Free cholesterol in chylomicrons and extremely large VLDL	XXL_VLDL_FC	Lipoprotein subclasses	Chylomicrons and extremely large VLDL	-0.28 (-0.74 to 0.18)	0.227718
HMGCR	Total lipids in chylomicrons and extremely large VLDL	XXL_VLDL_L	Lipoprotein subclasses	Chylomicrons and extremely large VLDL	-0.30 (-0.76 to 0.16)	0.19614
HMGCR	Concentration of chylomicrons and extremely large VLDL particles	XXL_VLDL_P	Lipoprotein subclasses	Chylomicrons and extremely large VLDL	-0.31 (-0.78 to 0.15)	0.180424
HMGCR	Phospholipids in chylomicrons and extremely large VLDL	XXL_VLDL_PL	Lipoprotein subclasses	Chylomicrons and extremely large VLDL	-0.26 (-0.72 to 0.20)	0.270098
HMGCR	Triglycerides in chylomicrons and extremely large VLDL	XXL_VLDL_TG	Lipoprotein subclasses	Chylomicrons and extremely large VLDL	-0.31 (-0.77 to 0.15)	0.190235
HMGCR	Cholesterol in IDL	IDL_C	Lipoprotein subclasses	IDL	-1.00 (-1.45 to -0.55)	1.35985e-05
HMGCR	Cholesteryl esters in IDL	IDL_CE	Lipoprotein subclasses	IDL	-0.98 (-1.43 to -0.53)	1.98745e-05
HMGCR	Free cholesterol in IDL	IDL_FC	Lipoprotein subclasses	IDL	-0.99 (-1.44 to -0.53)	1.91446e-05
HMGCR	Total lipids in IDL	IDL_L	Lipoprotein subclasses	IDL	-1.01 (-1.46 to -0.56)	1.0353e-05
HMGCR	Concentration of IDL particles	IDL_P	Lipoprotein subclasses	IDL	-1.00 (-1.45 to -0.55)	1.52882e-05
HMGCR	Phospholipids in IDL	IDL_PL	Lipoprotein subclasses	IDL	-1.04 (-1.49 to -0.59)	6.66406e-06
HMGCR	Triglycerides in IDL	IDL_TG	Lipoprotein subclasses	IDL	-0.36 (-0.81 to 0.10)	0.125899
HMGCR	Cholesterol in large HDL	L_HDL_C	Lipoprotein subclasses	Large HDL	0.02 (-0.41 to 0.46)	0.912417
HMGCR	Cholesteryl esters in large HDL	L_HDL_CE	Lipoprotein subclasses	Large HDL	0.04 (-0.39 to 0.48)	0.845353
HMGCR	Free cholesterol in large HDL	L_HDL_FC	Lipoprotein subclasses	Large HDL	-0.02 (-0.45 to 0.42)	0.944225
HMGCR	Total lipids in large HDL	L_HDL_L	Lipoprotein subclasses	Large HDL	0.03 (-0.41 to 0.46)	0.897574
HMGCR	Concentration of large HDL particles	L_HDL_P	Lipoprotein subclasses	Large HDL	0.03 (-0.40 to 0.47)	0.880162
HMGCR	Phospholipids in large HDL	L_HDL_PL	Lipoprotein subclasses	Large HDL	0.06 (-0.38 to 0.49)	0.7931
HMGCR	Triglycerides in large HDL	L_HDL_TG	Lipoprotein subclasses	Large HDL	-0.03 (-0.46 to 0.41)	0.90691
HMGCR	Cholesterol in large LDL	L_LDL_C	Lipoprotein subclasses	Large LDL	-1.00 (-1.46 to -0.55)	1.7827e-05
HMGCR	Cholesteryl esters in large LDL	L_LDL_CE	Lipoprotein subclasses	Large LDL	-0.99 (-1.45 to -0.53)	2.20524e-05
HMGCR	Free cholesterol in large LDL	L_LDL_FC	Lipoprotein subclasses	Large LDL	-0.97 (-1.43 to -0.51)	3.22203e-05
HMGCR	Total lipids in large LDL	L_LDL_L	Lipoprotein subclasses	Large LDL	-1.00 (-1.46 to -0.54)	1.84287e-05
HMGCR	Concentration of large LDL particles	L_LDL_P	Lipoprotein subclasses	Large LDL	-1.03 (-1.49 to -0.57)	1.18988e-05
HMGCR	Phospholipids in large LDL	L_LDL_PL	Lipoprotein subclasses	Large LDL	-0.99 (-1.45 to -0.53)	2.37752e-05
HMGCR	Triglycerides in large LDL	L_LDL_TG	Lipoprotein subclasses	Large LDL	-0.39 (-0.85 to 0.07)	0.095172
HMGCR	Cholesterol in large VLDL	L_VLDL_C	Lipoprotein subclasses	Large VLDL	-0.67 (-1.14 to -0.21)	0.0042023
HMGCR	Cholesteryl esters in large VLDL	L_VLDL_CE	Lipoprotein subclasses	Large VLDL	-0.78 (-1.25 to -0.32)	0.000901882
HMGCR	Free cholesterol in large VLDL	L_VLDL_FC	Lipoprotein subclasses	Large VLDL	-0.56 (-1.02 to -0.1)	0.0176327
HMGCR	Total lipids in large VLDL	L_VLDL_L	Lipoprotein subclasses	Large VLDL	-0.54 (-1.00 to -0.08)	0.0226361
HMGCR	Concentration of large VLDL particles	L_VLDL_P	Lipoprotein subclasses	Large VLDL	-0.54 (-1.00 to -0.08)	0.0221863
HMGCR	Phospholipids in large VLDL	L_VLDL_PL	Lipoprotein subclasses	Large VLDL	-0.52 (-0.98 to -0.06)	0.0254224
HMGCR	Triglycerides in large VLDL	L_VLDL_TG	Lipoprotein subclasses	Large VLDL	-0.47 (-0.93 to -0.01)	0.0466041
HMGCR	Cholesterol in medium HDL	M_HDL_C	Lipoprotein subclasses	Medium HDL	0.10 (-0.34 to 0.55)	0.64686
HMGCR	Cholesteryl esters in medium HDL	M_HDL_CE	Lipoprotein subclasses	Medium HDL	0.14 (-0.31 to 0.59)	0.538329
HMGCR	Free cholesterol in medium HDL	M_HDL_FC	Lipoprotein subclasses	Medium HDL	-0.02 (-0.46 to 0.43)	0.940448
HMGCR	Total lipids in medium HDL	M_HDL_L	Lipoprotein subclasses	Medium HDL	0.06 (-0.39 to 0.51)	0.799491
HMGCR	Concentration of medium HDL particles	M_HDL_P	Lipoprotein subclasses	Medium HDL	0.07 (-0.38 to 0.51)	0.76966
HMGCR	Phospholipids in medium HDL	M_HDL_PL	Lipoprotein subclasses	Medium HDL	0.05 (-0.41 to 0.50)	0.843989
HMGCR	Triglycerides in medium HDL	M_HDL_TG	Lipoprotein subclasses	Medium HDL	-0.14 (-0.60 to 0.32)	0.553764
HMGCR	Cholesterol in medium LDL	M_LDL_C	Lipoprotein subclasses	Medium LDL	-0.91 (-1.36 to -0.45)	0.00011022
HMGCR	Cholesteryl esters in medium LDL	M_LDL_CE	Lipoprotein subclasses	Medium LDL	-0.88 (-1.34 to -0.42)	0.000180537
HMGCR	Free cholesterol in medium LDL	M_LDL_FC	Lipoprotein subclasses	Medium LDL	-0.90 (-1.36 to -0.45)	0.000113048
HMGCR	Total lipids in medium LDL	M_LDL_L	Lipoprotein subclasses	Medium LDL	-0.90 (-1.36 to -0.44)	0.000124379
HMGCR	Concentration of medium LDL particles	M_LDL_P	Lipoprotein subclasses	Medium LDL	-0.91 (-1.37 to -0.45)	0.000112304
HMGCR	Phospholipids in medium LDL	M_LDL_PL	Lipoprotein subclasses	Medium LDL	-0.88 (-1.34 to -0.43)	0.000154224
HMGCR	Triglycerides in medium LDL	M_LDL_TG	Lipoprotein subclasses	Medium LDL	-0.37 (-0.83 to 0.09)	0.112338
HMGCR	Cholesterol in medium VLDL	M_VLDL_C	Lipoprotein subclasses	Medium VLDL	-1.11 (-1.58 to -0.65)	2.21301e-06
HMGCR	Cholesteryl esters in medium VLDL	M_VLDL_CE	Lipoprotein subclasses	Medium VLDL	-1.12 (-1.58 to -0.66)	1.77967e-06
HMGCR	Free cholesterol in medium VLDL	M_VLDL_FC	Lipoprotein subclasses	Medium VLDL	-1.02 (-1.48 to -0.56)	1.53842e-05
HMGCR	Total lipids in medium VLDL	M_VLDL_L	Lipoprotein subclasses	Medium VLDL	-0.88 (-1.34 to -0.42)	0.000190914
HMGCR	Concentration of medium VLDL particles	M_VLDL_P	Lipoprotein subclasses	Medium VLDL	-0.94 (-1.40 to -0.47)	7.35378e-05
HMGCR	Phospholipids in medium VLDL	M_VLDL_PL	Lipoprotein subclasses	Medium VLDL	-0.98 (-1.44 to -0.52)	3.32652e-05
HMGCR	Triglycerides in medium VLDL	M_VLDL_TG	Lipoprotein subclasses	Medium VLDL	-0.54 (-1.00 to -0.08)	0.0219284
HMGCR	Cholesterol in small HDL	S_HDL_C	Lipoprotein subclasses	Small HDL	-0.20 (-0.65 to 0.25)	0.379178
HMGCR	Cholesteryl esters in small HDL	S_HDL_CE	Lipoprotein subclasses	Small HDL	-0.16 (-0.61 to 0.29)	0.47609
HMGCR	Free cholesterol in small HDL	S_HDL_FC	Lipoprotein subclasses	Small HDL	-0.30 (-0.75 to 0.16)	0.198634
HMGCR	Total lipids in small HDL	S_HDL_L	Lipoprotein subclasses	Small HDL	-0.19 (-0.65 to 0.26)	0.401615
HMGCR	Concentration of small HDL particles	S_HDL_P	Lipoprotein subclasses	Small HDL	-0.23 (-0.68 to 0.23)	0.326869
HMGCR	Phospholipids in small HDL	S_HDL_PL	Lipoprotein subclasses	Small HDL	-0.17 (-0.62 to 0.29)	0.478712
HMGCR	Triglycerides in small HDL	S_HDL_TG	Lipoprotein subclasses	Small HDL	-0.18 (-0.64 to 0.29)	0.455415
HMGCR	Cholesterol in small LDL	S_LDL_C	Lipoprotein subclasses	Small LDL	-0.97 (-1.43 to -0.51)	3.30871e-05
HMGCR	Cholesteryl esters in small LDL	S_LDL_CE	Lipoprotein subclasses	Small LDL	-0.94 (-1.40 to -0.48)	5.95429e-05
HMGCR	Free cholesterol in small LDL	S_LDL_FC	Lipoprotein subclasses	Small LDL	-0.98 (-1.44 to -0.52)	2.69657e-05
HMGCR	Total lipids in small LDL	S_LDL_L	Lipoprotein subclasses	Small LDL	-0.99 (-1.45 to -0.53)	2.58021e-05
HMGCR	Concentration of small LDL particles	S_LDL_P	Lipoprotein subclasses	Small LDL	-1.01 (-1.48 to -0.55)	1.58201e-05
HMGCR	Phospholipids in small LDL	S_LDL_PL	Lipoprotein subclasses	Small LDL	-1.00 (-1.46 to -0.54)	2.09915e-05
HMGCR	Triglycerides in small LDL	S_LDL_TG	Lipoprotein subclasses	Small LDL	-0.44 (-0.91 to 0.02)	0.0618363
HMGCR	Cholesterol in small VLDL	S_VLDL_C	Lipoprotein subclasses	Small VLDL	-0.98 (-1.44 to -0.51)	3.54292e-05
HMGCR	Cholesteryl esters in small VLDL	S_VLDL_CE	Lipoprotein subclasses	Small VLDL	-0.94 (-1.40 to -0.47)	7.58853e-05
HMGCR	Free cholesterol in small VLDL	S_VLDL_FC	Lipoprotein subclasses	Small VLDL	-1.01 (-1.47 to -0.55)	1.72548e-05
HMGCR	Total lipids in small VLDL	S_VLDL_L	Lipoprotein subclasses	Small VLDL	-0.77 (-1.23 to -0.31)	0.00105804
HMGCR	Concentration of small VLDL particles	S_VLDL_P	Lipoprotein subclasses	Small VLDL	-0.73 (-1.19 to -0.26)	0.00208845
HMGCR	Phospholipids in small VLDL	S_VLDL_PL	Lipoprotein subclasses	Small VLDL	-0.94 (-1.40 to -0.47)	7.03637e-05
HMGCR	Triglycerides in small VLDL	S_VLDL_TG	Lipoprotein subclasses	Small VLDL	-0.30 (-0.76 to 0.17)	0.208028
HMGCR	Cholesterol in very large HDL	XL_HDL_C	Lipoprotein subclasses	Very large HDL	-0.11 (-0.54 to 0.33)	0.634555
HMGCR	Cholesteryl esters in very large HDL	XL_HDL_CE	Lipoprotein subclasses	Very large HDL	-0.08 (-0.52 to 0.35)	0.712802
HMGCR	Free cholesterol in very large HDL	XL_HDL_FC	Lipoprotein subclasses	Very large HDL	-0.18 (-0.62 to 0.26)	0.427588
HMGCR	Total lipids in very large HDL	XL_HDL_L	Lipoprotein subclasses	Very large HDL	-0.07 (-0.51 to 0.36)	0.746953
HMGCR	Concentration of very large HDL particles	XL_HDL_P	Lipoprotein subclasses	Very large HDL	-0.11 (-0.54 to 0.33)	0.629598
HMGCR	Phospholipids in very large HDL	XL_HDL_PL	Lipoprotein subclasses	Very large HDL	-0.02 (-0.46 to 0.41)	0.918701
HMGCR	Triglycerides in very large HDL	XL_HDL_TG	Lipoprotein subclasses	Very large HDL	-0.32 (-0.77 to 0.13)	0.159311
HMGCR	Cholesterol in very large VLDL	XL_VLDL_C	Lipoprotein subclasses	Very large VLDL	-0.67 (-1.14 to -0.21)	0.00424507
HMGCR	Cholesteryl esters in very large VLDL	XL_VLDL_CE	Lipoprotein subclasses	Very large VLDL	-0.76 (-1.23 to -0.3)	0.00119905
HMGCR	Free cholesterol in very large VLDL	XL_VLDL_FC	Lipoprotein subclasses	Very large VLDL	-0.56 (-1.02 to -0.1)	0.0174568
HMGCR	Total lipids in very large VLDL	XL_VLDL_L	Lipoprotein subclasses	Very large VLDL	-0.48 (-0.94 to -0.02)	0.0418909
HMGCR	Concentration of very large VLDL particles	XL_VLDL_P	Lipoprotein subclasses	Very large VLDL	-0.47 (-0.93 to -0.01)	0.0462343
HMGCR	Phospholipids in very large VLDL	XL_VLDL_PL	Lipoprotein subclasses	Very large VLDL	-0.52 (-0.99 to -0.06)	0.02562
HMGCR	Triglycerides in very large VLDL	XL_VLDL_TG	Lipoprotein subclasses	Very large VLDL	-0.39 (-0.85 to 0.07)	0.097928
HMGCR	Cholesterol in very small VLDL	XS_VLDL_C	Lipoprotein subclasses	Very small VLDL	-0.99 (-1.44 to -0.54)	1.65648e-05
HMGCR	Cholesteryl esters in very small VLDL	XS_VLDL_CE	Lipoprotein subclasses	Very small VLDL	-0.99 (-1.44 to -0.54)	1.59317e-05
HMGCR	Free cholesterol in very small VLDL	XS_VLDL_FC	Lipoprotein subclasses	Very small VLDL	-0.95 (-1.4 to -0.49)	4.30375e-05
HMGCR	Total lipids in very small VLDL	XS_VLDL_L	Lipoprotein subclasses	Very small VLDL	-0.93 (-1.38 to -0.47)	6.00094e-05
HMGCR	Concentration of very small VLDL particles	XS_VLDL_P	Lipoprotein subclasses	Very small VLDL	-0.94 (-1.39 to -0.49)	4.82388e-05
HMGCR	Phospholipids in very small VLDL	XS_VLDL_PL	Lipoprotein subclasses	Very small VLDL	-0.90 (-1.36 to -0.45)	9.93909e-05
HMGCR	Triglycerides in very small VLDL	XS_VLDL_TG	Lipoprotein subclasses	Very small VLDL	-0.27 (-0.73 to 0.19)	0.251946
HMGCR	Total cholines	Cholines	Other lipids	Other lipids	-0.62 (-1.07 to -0.17)	0.00699592
HMGCR	Phosphatidylcholines	Phosphatidylc	Other lipids	Other lipids	-0.57 (-1.02 to -0.12)	0.0125878
HMGCR	Phosphoglycerides	Phosphoglyc	Other lipids	Other lipids	-0.57 (-1.02 to -0.12)	0.0129101
HMGCR	Sphingomyelins	Sphingomyelins	Other lipids	Other lipids	-0.67 (-1.11 to -0.23)	0.00273532
HMGCR	Ratio of triglycerides to phosphoglycerides	TG_by_PG	Other lipids	Other lipids	-0.22 (-0.68 to 0.23)	0.338319
HMGCR	Phospholipids in HDL	HDL_PL	Phospholipids	Phospholipids	-0.02 (-0.46 to 0.42)	0.930408
HMGCR	Phospholipids in LDL	LDL_PL	Phospholipids	Phospholipids	-0.99 (-1.45 to -0.53)	2.54444e-05
HMGCR	Total phospholipids in lipoprotein particles	Total_PL	Phospholipids	Phospholipids	-0.75 (-1.19 to -0.3)	0.00104229
HMGCR	Phospholipids in VLDL	VLDL_PL	Phospholipids	Phospholipids	-0.81 (-1.27 to -0.35)	0.000622043
HMGCR	Cholesterol to total lipids ratio in chylomicrons and extremely large VLDL	XXL_VLDL_C_pct	Relative lipoprotein lipid concentrations	Chylomicrons and extremely large VLDL ratios	-0.27 (-0.74 to 0.19)	0.254068
HMGCR	Cholesteryl esters to total lipids ratio in chylomicrons and extremely large VLDL	XXL_VLDL_CE_pct	Relative lipoprotein lipid concentrations	Chylomicrons and extremely large VLDL ratios	-0.24 (-0.70 to 0.23)	0.3187
HMGCR	Free cholesterol to total lipids ratio in chylomicrons and extremely large VLDL	XXL_VLDL_FC_pct	Relative lipoprotein lipid concentrations	Chylomicrons and extremely large VLDL ratios	-0.19 (-0.66 to 0.28)	0.438718
HMGCR	Phospholipids to total lipids ratio in chylomicrons and extremely large VLDL	XXL_VLDL_PL_pct	Relative lipoprotein lipid concentrations	Chylomicrons and extremely large VLDL ratios	0.07 (-0.40 to 0.54)	0.767116
HMGCR	Triglycerides to total lipids ratio in chylomicrons and extremely large VLDL	XXL_VLDL_TG_pct	Relative lipoprotein lipid concentrations	Chylomicrons and extremely large VLDL ratios	0.19 (-0.28 to 0.66)	0.435499
HMGCR	Cholesterol to total lipids ratio in IDL	IDL_C_pct	Relative lipoprotein lipid concentrations	IDL ratios	-0.57 (-1.03 to -0.11)	0.015926
HMGCR	Cholesteryl esters to total lipids ratio in IDL	IDL_CE_pct	Relative lipoprotein lipid concentrations	IDL ratios	-0.33 (-0.79 to 0.13)	0.157771
HMGCR	Free cholesterol to total lipids ratio in IDL	IDL_FC_pct	Relative lipoprotein lipid concentrations	IDL ratios	-0.46 (-0.92 to 0)	0.0511298
HMGCR	Phospholipids to total lipids ratio in IDL	IDL_PL_pct	Relative lipoprotein lipid concentrations	IDL ratios	-0.34 (-0.80 to 0.12)	0.147397
HMGCR	Triglycerides to total lipids ratio in IDL	IDL_TG_pct	Relative lipoprotein lipid concentrations	IDL ratios	0.85 (0.38 to 1.31)	0.000342544
HMGCR	Cholesterol to total lipids ratio in large HDL	L_HDL_C_pct	Relative lipoprotein lipid concentrations	Large HDL ratios	-0.10 (-0.57 to 0.36)	0.664971
HMGCR	Cholesteryl esters to total lipids ratio in large HDL	L_HDL_CE_pct	Relative lipoprotein lipid concentrations	Large HDL ratios	0.17 (-0.29 to 0.63)	0.479839
HMGCR	Free cholesterol to total lipids ratio in large HDL	L_HDL_FC_pct	Relative lipoprotein lipid concentrations	Large HDL ratios	-0.59 (-1.04 to -0.15)	0.00885008
HMGCR	Phospholipids to total lipids ratio in large HDL	L_HDL_PL_pct	Relative lipoprotein lipid concentrations	Large HDL ratios	0.20 (-0.26 to 0.67)	0.3885
HMGCR	Triglycerides to total lipids ratio in large HDL	L_HDL_TG_pct	Relative lipoprotein lipid concentrations	Large HDL ratios	-0.04 (-0.50 to 0.42)	0.863244
HMGCR	Cholesterol to total lipids ratio in large LDL	L_LDL_C_pct	Relative lipoprotein lipid concentrations	Large LDL ratios	-0.96 (-1.42 to -0.49)	5.26855e-05
HMGCR	Cholesteryl esters to total lipids ratio in large LDL	L_LDL_CE_pct	Relative lipoprotein lipid concentrations	Large LDL ratios	-0.77 (-1.23 to -0.31)	0.0010688
HMGCR	Free cholesterol to total lipids ratio in large LDL	L_LDL_FC_pct	Relative lipoprotein lipid concentrations	Large LDL ratios	-0.28 (-0.73 to 0.17)	0.225153
HMGCR	Phospholipids to total lipids ratio in large LDL	L_LDL_PL_pct	Relative lipoprotein lipid concentrations	Large LDL ratios	0.57 (0.11 to 1.03)	0.0150314
HMGCR	Triglycerides to total lipids ratio in large LDL	L_LDL_TG_pct	Relative lipoprotein lipid concentrations	Large LDL ratios	0.87 (0.41 to 1.34)	0.000229978
HMGCR	Cholesterol to total lipids ratio in large VLDL	L_VLDL_C_pct	Relative lipoprotein lipid concentrations	Large VLDL ratios	-0.67 (-1.13 to -0.20)	0.00496414
HMGCR	Cholesteryl esters to total lipids ratio in large VLDL	L_VLDL_CE_pct	Relative lipoprotein lipid concentrations	Large VLDL ratios	-0.74 (-1.20 to -0.28)	0.0016803
HMGCR	Free cholesterol to total lipids ratio in large VLDL	L_VLDL_FC_pct	Relative lipoprotein lipid concentrations	Large VLDL ratios	-0.40 (-0.87 to 0.06)	0.0861195
HMGCR	Phospholipids to total lipids ratio in large VLDL	L_VLDL_PL_pct	Relative lipoprotein lipid concentrations	Large VLDL ratios	-0.34 (-0.80 to 0.12)	0.152006
HMGCR	Triglycerides to total lipids ratio in large VLDL	L_VLDL_TG_pct	Relative lipoprotein lipid concentrations	Large VLDL ratios	0.61 (0.15 to 1.08)	0.00953454
HMGCR	Cholesterol to total lipids ratio in medium HDL	M_HDL_C_pct	Relative lipoprotein lipid concentrations	Medium HDL ratios	0.21 (-0.25 to 0.67)	0.370141
HMGCR	Cholesteryl esters to total lipids ratio in medium HDL	M_HDL_CE_pct	Relative lipoprotein lipid concentrations	Medium HDL ratios	0.36 (-0.11 to 0.82)	0.13391
HMGCR	Free cholesterol to total lipids ratio in medium HDL	M_HDL_FC_pct	Relative lipoprotein lipid concentrations	Medium HDL ratios	-0.35 (-0.78 to 0.08)	0.114561
HMGCR	Phospholipids to total lipids ratio in medium HDL	M_HDL_PL_pct	Relative lipoprotein lipid concentrations	Medium HDL ratios	-0.20 (-0.65 to 0.25)	0.390395
HMGCR	Triglycerides to total lipids ratio in medium HDL	M_HDL_TG_pct	Relative lipoprotein lipid concentrations	Medium HDL ratios	-0.08 (-0.55 to 0.38)	0.721449
HMGCR	Cholesterol to total lipids ratio in medium LDL	M_LDL_C_pct	Relative lipoprotein lipid concentrations	Medium LDL ratios	-0.88 (-1.34 to -0.41)	0.000210474
HMGCR	Cholesteryl esters to total lipids ratio in medium LDL	M_LDL_CE_pct	Relative lipoprotein lipid concentrations	Medium LDL ratios	-0.46 (-0.92 to 0)	0.0496976
HMGCR	Free cholesterol to total lipids ratio in medium LDL	M_LDL_FC_pct	Relative lipoprotein lipid concentrations	Medium LDL ratios	-0.11 (-0.56 to 0.35)	0.651559
HMGCR	Phospholipids to total lipids ratio in medium LDL	M_LDL_PL_pct	Relative lipoprotein lipid concentrations	Medium LDL ratios	0.35 (-0.12 to 0.81)	0.144628
HMGCR	Triglycerides to total lipids ratio in medium LDL	M_LDL_TG_pct	Relative lipoprotein lipid concentrations	Medium LDL ratios	0.86 (0.39 to 1.32)	0.00029289
HMGCR	Cholesterol to total lipids ratio in medium VLDL	M_VLDL_C_pct	Relative lipoprotein lipid concentrations	Medium VLDL ratios	-0.69 (-1.15 to -0.23)	0.00310904
HMGCR	Cholesteryl esters to total lipids ratio in medium VLDL	M_VLDL_CE_pct	Relative lipoprotein lipid concentrations	Medium VLDL ratios	-0.68 (-1.14 to -0.22)	0.00354312
HMGCR	Free cholesterol to total lipids ratio in medium VLDL	M_VLDL_FC_pct	Relative lipoprotein lipid concentrations	Medium VLDL ratios	-0.71 (-1.17 to -0.25)	0.00237848
HMGCR	Phospholipids to total lipids ratio in medium VLDL	M_VLDL_PL_pct	Relative lipoprotein lipid concentrations	Medium VLDL ratios	-0.75 (-1.21 to -0.30)	0.0012899
HMGCR	Triglycerides to total lipids ratio in medium VLDL	M_VLDL_TG_pct	Relative lipoprotein lipid concentrations	Medium VLDL ratios	0.64 (0.19 to 1.10)	0.00575805
HMGCR	Cholesterol to total lipids ratio in small HDL	S_HDL_C_pct	Relative lipoprotein lipid concentrations	Small HDL ratios	-0.09 (-0.55 to 0.37)	0.700945
HMGCR	Cholesteryl esters to total lipids ratio in small HDL	S_HDL_CE_pct	Relative lipoprotein lipid concentrations	Small HDL ratios	0 (-0.45 to 0.46)	0.986438
HMGCR	Free cholesterol to total lipids ratio in small HDL	S_HDL_FC_pct	Relative lipoprotein lipid concentrations	Small HDL ratios	-0.26 (-0.69 to 0.18)	0.246856
HMGCR	Phospholipids to total lipids ratio in small HDL	S_HDL_PL_pct	Relative lipoprotein lipid concentrations	Small HDL ratios	0.17 (-0.28 to 0.62)	0.454164
HMGCR	Triglycerides to total lipids ratio in small HDL	S_HDL_TG_pct	Relative lipoprotein lipid concentrations	Small HDL ratios	-0.03 (-0.49 to 0.43)	0.89072
HMGCR	Cholesterol to total lipids ratio in small LDL	S_LDL_C_pct	Relative lipoprotein lipid concentrations	Small LDL ratios	-0.60 (-1.06 to -0.14)	0.0107498
HMGCR	Cholesteryl esters to total lipids ratio in small LDL	S_LDL_CE_pct	Relative lipoprotein lipid concentrations	Small LDL ratios	-0.36 (-0.82 to 0.11)	0.131328
HMGCR	Free cholesterol to total lipids ratio in small LDL	S_LDL_FC_pct	Relative lipoprotein lipid concentrations	Small LDL ratios	-0.28 (-0.75 to 0.18)	0.234934
HMGCR	Phospholipids to total lipids ratio in small LDL	S_LDL_PL_pct	Relative lipoprotein lipid concentrations	Small LDL ratios	0.26 (-0.20 to 0.72)	0.272448
HMGCR	Triglycerides to total lipids ratio in small LDL	S_LDL_TG_pct	Relative lipoprotein lipid concentrations	Small LDL ratios	0.46 (0 to 0.93)	0.0508945
HMGCR	Cholesterol to total lipids ratio in small VLDL	S_VLDL_C_pct	Relative lipoprotein lipid concentrations	Small VLDL ratios	-0.78 (-1.24 to -0.32)	0.000976446
HMGCR	Cholesteryl esters to total lipids ratio in small VLDL	S_VLDL_CE_pct	Relative lipoprotein lipid concentrations	Small VLDL ratios	-0.72 (-1.19 to -0.26)	0.00230012
HMGCR	Free cholesterol to total lipids ratio in small VLDL	S_VLDL_FC_pct	Relative lipoprotein lipid concentrations	Small VLDL ratios	-0.77 (-1.23 to -0.30)	0.00115416
HMGCR	Phospholipids to total lipids ratio in small VLDL	S_VLDL_PL_pct	Relative lipoprotein lipid concentrations	Small VLDL ratios	-0.74 (-1.20 to -0.27)	0.00186208
HMGCR	Triglycerides to total lipids ratio in small VLDL	S_VLDL_TG_pct	Relative lipoprotein lipid concentrations	Small VLDL ratios	0.68 (0.22 to 1.14)	0.00409167
HMGCR	Cholesterol to total lipids ratio in very large HDL	XL_HDL_C_pct	Relative lipoprotein lipid concentrations	Very large HDL ratios	0.07 (-0.37 to 0.51)	0.753226
HMGCR	Cholesteryl esters to total lipids ratio in very large HDL	XL_HDL_CE_pct	Relative lipoprotein lipid concentrations	Very large HDL ratios	0.13 (-0.31 to 0.57)	0.569823
HMGCR	Free cholesterol to total lipids ratio in very large HDL	XL_HDL_FC_pct	Relative lipoprotein lipid concentrations	Very large HDL ratios	-0.03 (-0.47 to 0.40)	0.875479
HMGCR	Phospholipids to total lipids ratio in very large HDL	XL_HDL_PL_pct	Relative lipoprotein lipid concentrations	Very large HDL ratios	-0.20 (-0.65 to 0.25)	0.390729
HMGCR	Triglycerides to total lipids ratio in very large HDL	XL_HDL_TG_pct	Relative lipoprotein lipid concentrations	Very large HDL ratios	-0.07 (-0.54 to 0.39)	0.751819
HMGCR	Cholesterol to total lipids ratio in very large VLDL	XL_VLDL_C_pct	Relative lipoprotein lipid concentrations	Very large VLDL ratios	-0.28 (-0.73 to 0.18)	0.23746
HMGCR	Cholesteryl esters to total lipids ratio in very large VLDL	XL_VLDL_CE_pct	Relative lipoprotein lipid concentrations	Very large VLDL ratios	-0.17 (-0.63 to 0.29)	0.470806
HMGCR	Free cholesterol to total lipids ratio in very large VLDL	XL_VLDL_FC_pct	Relative lipoprotein lipid concentrations	Very large VLDL ratios	-0.54 (-1.01 to -0.07)	0.0231431
HMGCR	Phospholipids to total lipids ratio in very large VLDL	XL_VLDL_PL_pct	Relative lipoprotein lipid concentrations	Very large VLDL ratios	-0.49 (-0.96 to -0.03)	0.0383562
HMGCR	Triglycerides to total lipids ratio in very large VLDL	XL_VLDL_TG_pct	Relative lipoprotein lipid concentrations	Very large VLDL ratios	0.27 (-0.19 to 0.74)	0.248541
HMGCR	Cholesterol to total lipids ratio in very small VLDL	XS_VLDL_C_pct	Relative lipoprotein lipid concentrations	Very small VLDL ratios	-0.81 (-1.27 to -0.35)	0.000529665
HMGCR	Cholesteryl esters to total lipids ratio in very small VLDL	XS_VLDL_CE_pct	Relative lipoprotein lipid concentrations	Very small VLDL ratios	-0.78 (-1.24 to -0.32)	0.000853627
HMGCR	Free cholesterol to total lipids ratio in very small VLDL	XS_VLDL_FC_pct	Relative lipoprotein lipid concentrations	Very small VLDL ratios	-0.74 (-1.20 to -0.27)	0.00179311
HMGCR	Phospholipids to total lipids ratio in very small VLDL	XS_VLDL_PL_pct	Relative lipoprotein lipid concentrations	Very small VLDL ratios	-0.26 (-0.72 to 0.20)	0.270215
HMGCR	Triglycerides to total lipids ratio in very small VLDL	XS_VLDL_TG_pct	Relative lipoprotein lipid concentrations	Very small VLDL ratios	0.84 (0.38 to 1.29)	0.00036336
HMGCR	Total lipids in HDL	HDL_L	Total lipids	Total lipids	-0.03 (-0.47 to 0.41)	0.881059
HMGCR	Total lipids in LDL	LDL_L	Total lipids	Total lipids	-0.99 (-1.45 to -0.54)	2.17084e-05
HMGCR	Total lipids in lipoprotein particles	Total_L	Total lipids	Total lipids	-0.89 (-1.34 to -0.43)	0.000136251
HMGCR	Total lipids in VLDL	VLDL_L	Total lipids	Total lipids	-0.69 (-1.16 to -0.23)	0.00344024
HMGCR	Triglycerides in HDL	HDL_TG	Triglycerides	Triglycerides	-0.15 (-0.61 to 0.31)	0.529547
HMGCR	Triglycerides in LDL	LDL_TG	Triglycerides	Triglycerides	-0.40 (-0.86 to 0.05)	0.0844267
HMGCR	Total triglycerides	Total_TG	Triglycerides	Triglycerides	-0.41 (-0.88 to 0.05)	0.07991
HMGCR	Triglycerides in VLDL	VLDL_TG	Triglycerides	Triglycerides	-0.42 (-0.88 to 0.04)	0.0762859
PCSK9	Apolipoprotein A1	ApoA1	Apolipoproteins	Apolipoproteins	0.08 (-0.55 to 0.71)	0.795582
PCSK9	Apolipoprotein B	ApoB	Apolipoproteins	Apolipoproteins	-0.97 (-1.62 to -0.31)	0.0039799
PCSK9	Ratio of apolipoprotein B to apolipoprotein A1	ApoB_by_ApoA1	Apolipoproteins	Apolipoproteins	-0.92 (-1.58 to -0.26)	0.00648585
PCSK9	Clinical LDL cholesterol	Clinical_LDL_C	Cholesterol	Cholesterol	-1.04 (-1.69 to -0.38)	0.00191364
PCSK9	HDL cholesterol	HDL_C	Cholesterol	Cholesterol	-0.02 (-0.65 to 0.61)	0.952196
PCSK9	LDL cholesterol	LDL_C	Cholesterol	Cholesterol	-1 (-1.65 to -0.35)	0.00273073
PCSK9	Total cholesterol minus HDL-C	non_HDL_C	Cholesterol	Cholesterol	-0.97 (-1.62 to -0.31)	0.00382667
PCSK9	Remnant cholesterol (non-HDL, non-LDL -cholesterol)	Remnant_C	Cholesterol	Cholesterol	-0.87 (-1.52 to -0.22)	0.00905569
PCSK9	Total cholesterol	Total_C	Cholesterol	Cholesterol	-0.87 (-1.51 to -0.23)	0.00812615
PCSK9	VLDL cholesterol	VLDL_C	Cholesterol	Cholesterol	-0.75 (-1.41 to -0.09)	0.0264256
PCSK9	Cholesteryl esters in HDL	HDL_CE	Cholesteryl esters	Cholesteryl esters	-0.02 (-0.64 to 0.61)	0.962177
PCSK9	Cholesteryl esters in LDL	LDL_CE	Cholesteryl esters	Cholesteryl esters	-0.97 (-1.63 to -0.32)	0.00358179
PCSK9	Total esterified cholesterol	Total_CE	Cholesteryl esters	Cholesteryl esters	-0.86 (-1.5 to -0.22)	0.00887339
PCSK9	Cholesteryl esters in VLDL	VLDL_CE	Cholesteryl esters	Cholesteryl esters	-0.81 (-1.47 to -0.15)	0.0164678
PCSK9	Free cholesterol in HDL	HDL_FC	Free cholesterol	Free cholesterol	-0.07 (-0.68 to 0.55)	0.835265
PCSK9	Free cholesterol in LDL	LDL_FC	Free cholesterol	Free cholesterol	-1.04 (-1.69 to -0.39)	0.00179824
PCSK9	Total free cholesterol	Total_FC	Free cholesterol	Free cholesterol	-0.88 (-1.53 to -0.24)	0.00751959
PCSK9	Free cholesterol in VLDL	VLDL_FC	Free cholesterol	Free cholesterol	-0.63 (-1.29 to 0.03)	0.0613303
PCSK9	Concentration of HDL particles	HDL_P	Lipoprotein particle concentrations	Lipoprotein particle concentrations	-0.09 (-0.73 to 0.55)	0.78068
PCSK9	Concentration of LDL particles	LDL_P	Lipoprotein particle concentrations	Lipoprotein particle concentrations	-0.96 (-1.62 to -0.3)	0.004224
PCSK9	Total concentration of lipoprotein particles	Total_P	Lipoprotein particle concentrations	Lipoprotein particle concentrations	-0.24 (-0.87 to 0.4)	0.468063
PCSK9	Concentration of VLDL particles	VLDL_P	Lipoprotein particle concentrations	Lipoprotein particle concentrations	-0.58 (-1.24 to 0.08)	0.0853776
PCSK9	Average diameter for HDL particles	HDL_size	Lipoprotein particle sizes	Lipoprotein particle sizes	0.18 (-0.43 to 0.80)	0.55918
PCSK9	Average diameter for LDL particles	LDL_size	Lipoprotein particle sizes	Lipoprotein particle sizes	0.24 (-0.42 to 0.90)	0.477537
PCSK9	Average diameter for VLDL particles	VLDL_size	Lipoprotein particle sizes	Lipoprotein particle sizes	-0.12 (-0.76 to 0.52)	0.721343
PCSK9	Cholesterol in chylomicrons and extremely large VLDL	XXL_VLDL_C	Lipoprotein subclasses	Chylomicrons and extremely large VLDL	-0.25 (-0.91 to 0.41)	0.453434
PCSK9	Cholesteryl esters in chylomicrons and extremely large VLDL	XXL_VLDL_CE	Lipoprotein subclasses	Chylomicrons and extremely large VLDL	-0.32 (-0.98 to 0.34)	0.346897
PCSK9	Free cholesterol in chylomicrons and extremely large VLDL	XXL_VLDL_FC	Lipoprotein subclasses	Chylomicrons and extremely large VLDL	-0.17 (-0.83 to 0.48)	0.605369
PCSK9	Total lipids in chylomicrons and extremely large VLDL	XXL_VLDL_L	Lipoprotein subclasses	Chylomicrons and extremely large VLDL	-0.16 (-0.82 to 0.49)	0.624699
PCSK9	Concentration of chylomicrons and extremely large VLDL particles	XXL_VLDL_P	Lipoprotein subclasses	Chylomicrons and extremely large VLDL	-0.16 (-0.82 to 0.50)	0.632913
PCSK9	Phospholipids in chylomicrons and extremely large VLDL	XXL_VLDL_PL	Lipoprotein subclasses	Chylomicrons and extremely large VLDL	-0.15 (-0.80 to 0.51)	0.65863
PCSK9	Triglycerides in chylomicrons and extremely large VLDL	XXL_VLDL_TG	Lipoprotein subclasses	Chylomicrons and extremely large VLDL	-0.16 (-0.81 to 0.50)	0.63506
PCSK9	Cholesterol in IDL	IDL_C	Lipoprotein subclasses	IDL	-0.84 (-1.48 to -0.20)	0.00988017
PCSK9	Cholesteryl esters in IDL	IDL_CE	Lipoprotein subclasses	IDL	-0.80 (-1.44 to -0.16)	0.0140245
PCSK9	Free cholesterol in IDL	IDL_FC	Lipoprotein subclasses	IDL	-0.92 (-1.57 to -0.28)	0.00509969
PCSK9	Total lipids in IDL	IDL_L	Lipoprotein subclasses	IDL	-0.83 (-1.47 to -0.19)	0.0113049
PCSK9	Concentration of IDL particles	IDL_P	Lipoprotein subclasses	IDL	-0.86 (-1.50 to -0.21)	0.00908567
PCSK9	Phospholipids in IDL	IDL_PL	Lipoprotein subclasses	IDL	-0.87 (-1.52 to -0.23)	0.00811637
PCSK9	Triglycerides in IDL	IDL_TG	Lipoprotein subclasses	IDL	0.13 (-0.52 to 0.78)	0.694078
PCSK9	Cholesterol in large HDL	L_HDL_C	Lipoprotein subclasses	Large HDL	0.01 (-0.61 to 0.63)	0.96694
PCSK9	Cholesteryl esters in large HDL	L_HDL_CE	Lipoprotein subclasses	Large HDL	0.01 (-0.61 to 0.64)	0.962981
PCSK9	Free cholesterol in large HDL	L_HDL_FC	Lipoprotein subclasses	Large HDL	-0.03 (-0.64 to 0.59)	0.930788
PCSK9	Total lipids in large HDL	L_HDL_L	Lipoprotein subclasses	Large HDL	0.09 (-0.53 to 0.71)	0.777084
PCSK9	Concentration of large HDL particles	L_HDL_P	Lipoprotein subclasses	Large HDL	0.01 (-0.61 to 0.63)	0.973165
PCSK9	Phospholipids in large HDL	L_HDL_PL	Lipoprotein subclasses	Large HDL	0.12 (-0.50 to 0.73)	0.714239
PCSK9	Triglycerides in large HDL	L_HDL_TG	Lipoprotein subclasses	Large HDL	0.45 (-0.18 to 1.07)	0.159765
PCSK9	Cholesterol in large LDL	L_LDL_C	Lipoprotein subclasses	Large LDL	-0.99 (-1.64 to -0.34)	0.00294688
PCSK9	Cholesteryl esters in large LDL	L_LDL_CE	Lipoprotein subclasses	Large LDL	-0.97 (-1.62 to -0.32)	0.0036011
PCSK9	Free cholesterol in large LDL	L_LDL_FC	Lipoprotein subclasses	Large LDL	-1.02 (-1.67 to -0.36)	0.00225146
PCSK9	Total lipids in large LDL	L_LDL_L	Lipoprotein subclasses	Large LDL	-0.98 (-1.63 to -0.32)	0.00339354
PCSK9	Concentration of large LDL particles	L_LDL_P	Lipoprotein subclasses	Large LDL	-0.87 (-1.53 to -0.21)	0.00971927
PCSK9	Phospholipids in large LDL	L_LDL_PL	Lipoprotein subclasses	Large LDL	-0.98 (-1.64 to -0.33)	0.0031742
PCSK9	Triglycerides in large LDL	L_LDL_TG	Lipoprotein subclasses	Large LDL	-0.09 (-0.74 to 0.56)	0.790131
PCSK9	Cholesterol in large VLDL	L_VLDL_C	Lipoprotein subclasses	Large VLDL	-0.40 (-1.06 to 0.26)	0.23065
PCSK9	Cholesteryl esters in large VLDL	L_VLDL_CE	Lipoprotein subclasses	Large VLDL	-0.47 (-1.13 to 0.19)	0.16297
PCSK9	Free cholesterol in large VLDL	L_VLDL_FC	Lipoprotein subclasses	Large VLDL	-0.33 (-0.99 to 0.32)	0.322151
PCSK9	Total lipids in large VLDL	L_VLDL_L	Lipoprotein subclasses	Large VLDL	-0.27 (-0.93 to 0.38)	0.417129
PCSK9	Concentration of large VLDL particles	L_VLDL_P	Lipoprotein subclasses	Large VLDL	-0.26 (-0.92 to 0.39)	0.432907
PCSK9	Phospholipids in large VLDL	L_VLDL_PL	Lipoprotein subclasses	Large VLDL	-0.24 (-0.90 to 0.41)	0.467364
PCSK9	Triglycerides in large VLDL	L_VLDL_TG	Lipoprotein subclasses	Large VLDL	-0.22 (-0.87 to 0.44)	0.514262
PCSK9	Cholesterol in medium HDL	M_HDL_C	Lipoprotein subclasses	Medium HDL	0.11 (-0.52 to 0.75)	0.725003
PCSK9	Cholesteryl esters in medium HDL	M_HDL_CE	Lipoprotein subclasses	Medium HDL	0.12 (-0.52 to 0.76)	0.712512
PCSK9	Free cholesterol in medium HDL	M_HDL_FC	Lipoprotein subclasses	Medium HDL	0.07 (-0.56 to 0.70)	0.833324
PCSK9	Total lipids in medium HDL	M_HDL_L	Lipoprotein subclasses	Medium HDL	0.23 (-0.41 to 0.87)	0.484257
PCSK9	Concentration of medium HDL particles	M_HDL_P	Lipoprotein subclasses	Medium HDL	0.16 (-0.48 to 0.79)	0.62853
PCSK9	Phospholipids in medium HDL	M_HDL_PL	Lipoprotein subclasses	Medium HDL	0.29 (-0.35 to 0.93)	0.374674
PCSK9	Triglycerides in medium HDL	M_HDL_TG	Lipoprotein subclasses	Medium HDL	0.52 (-0.14 to 1.18)	0.120799
PCSK9	Cholesterol in medium LDL	M_LDL_C	Lipoprotein subclasses	Medium LDL	-0.94 (-1.59 to -0.29)	0.00477189
PCSK9	Cholesteryl esters in medium LDL	M_LDL_CE	Lipoprotein subclasses	Medium LDL	-0.88 (-1.54 to -0.23)	0.00796269
PCSK9	Free cholesterol in medium LDL	M_LDL_FC	Lipoprotein subclasses	Medium LDL	-1.02 (-1.67 to -0.36)	0.00228345
PCSK9	Total lipids in medium LDL	M_LDL_L	Lipoprotein subclasses	Medium LDL	-0.92 (-1.58 to -0.27)	0.00558472
PCSK9	Concentration of medium LDL particles	M_LDL_P	Lipoprotein subclasses	Medium LDL	-1.02 (-1.67 to -0.36)	0.00250109
PCSK9	Phospholipids in medium LDL	M_LDL_PL	Lipoprotein subclasses	Medium LDL	-0.92 (-1.57 to -0.26)	0.00591729
PCSK9	Triglycerides in medium LDL	M_LDL_TG	Lipoprotein subclasses	Medium LDL	-0.15 (-0.81 to 0.50)	0.647101
PCSK9	Cholesterol in medium VLDL	M_VLDL_C	Lipoprotein subclasses	Medium VLDL	-0.92 (-1.58 to -0.27)	0.00592113
PCSK9	Cholesteryl esters in medium VLDL	M_VLDL_CE	Lipoprotein subclasses	Medium VLDL	-0.96 (-1.62 to -0.31)	0.0040931
PCSK9	Free cholesterol in medium VLDL	M_VLDL_FC	Lipoprotein subclasses	Medium VLDL	-0.81 (-1.47 to -0.15)	0.0164566
PCSK9	Total lipids in medium VLDL	M_VLDL_L	Lipoprotein subclasses	Medium VLDL	-0.59 (-1.25 to 0.07)	0.0793989
PCSK9	Concentration of medium VLDL particles	M_VLDL_P	Lipoprotein subclasses	Medium VLDL	-0.71 (-1.37 to -0.05)	0.0340835
PCSK9	Phospholipids in medium VLDL	M_VLDL_PL	Lipoprotein subclasses	Medium VLDL	-0.73 (-1.39 to -0.07)	0.030118
PCSK9	Triglycerides in medium VLDL	M_VLDL_TG	Lipoprotein subclasses	Medium VLDL	-0.22 (-0.88 to 0.44)	0.511123
PCSK9	Cholesterol in small HDL	S_HDL_C	Lipoprotein subclasses	Small HDL	-0.28 (-0.92 to 0.37)	0.401023
PCSK9	Cholesteryl esters in small HDL	S_HDL_CE	Lipoprotein subclasses	Small HDL	-0.28 (-0.92 to 0.36)	0.392981
PCSK9	Free cholesterol in small HDL	S_HDL_FC	Lipoprotein subclasses	Small HDL	-0.21 (-0.85 to 0.43)	0.516061
PCSK9	Total lipids in small HDL	S_HDL_L	Lipoprotein subclasses	Small HDL	-0.07 (-0.72 to 0.57)	0.822928
PCSK9	Concentration of small HDL particles	S_HDL_P	Lipoprotein subclasses	Small HDL	-0.22 (-0.87 to 0.42)	0.492054
PCSK9	Phospholipids in small HDL	S_HDL_PL	Lipoprotein subclasses	Small HDL	0.05 (-0.60 to 0.70)	0.882255
PCSK9	Triglycerides in small HDL	S_HDL_TG	Lipoprotein subclasses	Small HDL	0.27 (-0.38 to 0.93)	0.417884
PCSK9	Cholesterol in small LDL	S_LDL_C	Lipoprotein subclasses	Small LDL	-1.02 (-1.67 to -0.36)	0.00230652
PCSK9	Cholesteryl esters in small LDL	S_LDL_CE	Lipoprotein subclasses	Small LDL	-0.97 (-1.62 to -0.31)	0.00371214
PCSK9	Free cholesterol in small LDL	S_LDL_FC	Lipoprotein subclasses	Small LDL	-1.08 (-1.73 to -0.42)	0.00128094
PCSK9	Total lipids in small LDL	S_LDL_L	Lipoprotein subclasses	Small LDL	-1.00 (-1.65 to -0.34)	0.00286546
PCSK9	Concentration of small LDL particles	S_LDL_P	Lipoprotein subclasses	Small LDL	-1.09 (-1.74 to -0.43)	0.00115564
PCSK9	Phospholipids in small LDL	S_LDL_PL	Lipoprotein subclasses	Small LDL	-0.99 (-1.64 to -0.33)	0.00311626
PCSK9	Triglycerides in small LDL	S_LDL_TG	Lipoprotein subclasses	Small LDL	-0.14 (-0.81 to 0.52)	0.667084
PCSK9	Cholesterol in small VLDL	S_VLDL_C	Lipoprotein subclasses	Small VLDL	-0.77 (-1.43 to -0.12)	0.0212689
PCSK9	Cholesteryl esters in small VLDL	S_VLDL_CE	Lipoprotein subclasses	Small VLDL	-0.72 (-1.38 to -0.06)	0.033575
PCSK9	Free cholesterol in small VLDL	S_VLDL_FC	Lipoprotein subclasses	Small VLDL	-0.84 (-1.5 to -0.19)	0.0119787
PCSK9	Total lipids in small VLDL	S_VLDL_L	Lipoprotein subclasses	Small VLDL	-0.45 (-1.11 to 0.21)	0.182366
PCSK9	Concentration of small VLDL particles	S_VLDL_P	Lipoprotein subclasses	Small VLDL	-0.42 (-1.08 to 0.24)	0.213964
PCSK9	Phospholipids in small VLDL	S_VLDL_PL	Lipoprotein subclasses	Small VLDL	-0.70 (-1.36 to -0.04)	0.0370063
PCSK9	Triglycerides in small VLDL	S_VLDL_TG	Lipoprotein subclasses	Small VLDL	0.12 (-0.54 to 0.78)	0.728867
PCSK9	Cholesterol in very large HDL	XL_HDL_C	Lipoprotein subclasses	Very large HDL	-0.22 (-0.84 to 0.40)	0.484654
PCSK9	Cholesteryl esters in very large HDL	XL_HDL_CE	Lipoprotein subclasses	Very large HDL	-0.20 (-0.82 to 0.42)	0.530786
PCSK9	Free cholesterol in very large HDL	XL_HDL_FC	Lipoprotein subclasses	Very large HDL	-0.30 (-0.92 to 0.33)	0.348952
PCSK9	Total lipids in very large HDL	XL_HDL_L	Lipoprotein subclasses	Very large HDL	-0.13 (-0.75 to 0.49)	0.681138
PCSK9	Concentration of very large HDL particles	XL_HDL_P	Lipoprotein subclasses	Very large HDL	-0.18 (-0.79 to 0.44)	0.576961
PCSK9	Phospholipids in very large HDL	XL_HDL_PL	Lipoprotein subclasses	Very large HDL	-0.07 (-0.69 to 0.55)	0.819847
PCSK9	Triglycerides in very large HDL	XL_HDL_TG	Lipoprotein subclasses	Very large HDL	0.13 (-0.51 to 0.76)	0.690211
PCSK9	Cholesterol in very large VLDL	XL_VLDL_C	Lipoprotein subclasses	Very large VLDL	-0.46 (-1.12 to 0.20)	0.170183
PCSK9	Cholesteryl esters in very large VLDL	XL_VLDL_CE	Lipoprotein subclasses	Very large VLDL	-0.53 (-1.19 to 0.13)	0.113721
PCSK9	Free cholesterol in very large VLDL	XL_VLDL_FC	Lipoprotein subclasses	Very large VLDL	-0.37 (-1.03 to 0.28)	0.266465
PCSK9	Total lipids in very large VLDL	XL_VLDL_L	Lipoprotein subclasses	Very large VLDL	-0.26 (-0.91 to 0.39)	0.436277
PCSK9	Concentration of very large VLDL particles	XL_VLDL_P	Lipoprotein subclasses	Very large VLDL	-0.24 (-0.89 to 0.42)	0.479546
PCSK9	Phospholipids in very large VLDL	XL_VLDL_PL	Lipoprotein subclasses	Very large VLDL	-0.32 (-0.98 to 0.33)	0.335494
PCSK9	Triglycerides in very large VLDL	XL_VLDL_TG	Lipoprotein subclasses	Very large VLDL	-0.17 (-0.82 to 0.49)	0.616072
PCSK9	Cholesterol in very small VLDL	XS_VLDL_C	Lipoprotein subclasses	Very small VLDL	-0.72 (-1.36 to -0.07)	0.0292607
PCSK9	Cholesteryl esters in very small VLDL	XS_VLDL_CE	Lipoprotein subclasses	Very small VLDL	-0.75 (-1.39 to -0.11)	0.0225345
PCSK9	Free cholesterol in very small VLDL	XS_VLDL_FC	Lipoprotein subclasses	Very small VLDL	-0.60 (-1.25 to 0.05)	0.0684752
PCSK9	Total lipids in very small VLDL	XS_VLDL_L	Lipoprotein subclasses	Very small VLDL	-0.51 (-1.16 to 0.13)	0.11979
PCSK9	Concentration of very small VLDL particles	XS_VLDL_P	Lipoprotein subclasses	Very small VLDL	-0.62 (-1.26 to 0.03)	0.0608047
PCSK9	Phospholipids in very small VLDL	XS_VLDL_PL	Lipoprotein subclasses	Very small VLDL	-0.42 (-1.06 to 0.23)	0.207768
PCSK9	Triglycerides in very small VLDL	XS_VLDL_TG	Lipoprotein subclasses	Very small VLDL	0.32 (-0.34 to 0.98)	0.338808
PCSK9	Total cholines	Cholines	Other lipids	Other lipids	-0.49 (-1.13 to 0.15)	0.130668
PCSK9	Phosphatidylcholines	Phosphatidylc	Other lipids	Other lipids	-0.29 (-0.93 to 0.35)	0.369739
PCSK9	Phosphoglycerides	Phosphoglyc	Other lipids	Other lipids	-0.41 (-1.06 to 0.23)	0.204297
PCSK9	Sphingomyelins	Sphingomyelins	Other lipids	Other lipids	-0.73 (-1.36 to -0.10)	0.0225126
PCSK9	Ratio of triglycerides to phosphoglycerides	TG_by_PG	Other lipids	Other lipids	0.04 (-0.62 to 0.69)	0.915293
PCSK9	Phospholipids in HDL	HDL_PL	Phospholipids	Phospholipids	0.16 (-0.47 to 0.78)	0.62722
PCSK9	Phospholipids in LDL	LDL_PL	Phospholipids	Phospholipids	-0.99 (-1.64 to -0.33)	0.00310304
PCSK9	Total phospholipids in lipoprotein particles	Total_PL	Phospholipids	Phospholipids	-0.52 (-1.16 to 0.12)	0.108321
PCSK9	Phospholipids in VLDL	VLDL_PL	Phospholipids	Phospholipids	-0.52 (-1.18 to 0.14)	0.122828
PCSK9	Cholesterol to total lipids ratio in chylomicrons and extremely large VLDL	XXL_VLDL_C_pct	Relative lipoprotein lipid concentrations	Chylomicrons and extremely large VLDL ratios	-0.19 (-0.85 to 0.47)	0.57368
PCSK9	Cholesteryl esters to total lipids ratio in chylomicrons and extremely large VLDL	XXL_VLDL_CE_pct	Relative lipoprotein lipid concentrations	Chylomicrons and extremely large VLDL ratios	-0.22 (-0.88 to 0.44)	0.515026
PCSK9	Free cholesterol to total lipids ratio in chylomicrons and extremely large VLDL	XXL_VLDL_FC_pct	Relative lipoprotein lipid concentrations	Chylomicrons and extremely large VLDL ratios	-0.01 (-0.68 to 0.66)	0.979174
PCSK9	Phospholipids to total lipids ratio in chylomicrons and extremely large VLDL	XXL_VLDL_PL_pct	Relative lipoprotein lipid concentrations	Chylomicrons and extremely large VLDL ratios	0.13 (-0.53 to 0.79)	0.699277
PCSK9	Triglycerides to total lipids ratio in chylomicrons and extremely large VLDL	XXL_VLDL_TG_pct	Relative lipoprotein lipid concentrations	Chylomicrons and extremely large VLDL ratios	-0.12 (-0.79 to 0.55)	0.718894
PCSK9	Cholesterol to total lipids ratio in IDL	IDL_C_pct	Relative lipoprotein lipid concentrations	IDL ratios	-0.58 (-1.23 to 0.08)	0.0841928
PCSK9	Cholesteryl esters to total lipids ratio in IDL	IDL_CE_pct	Relative lipoprotein lipid concentrations	IDL ratios	-0.15 (-0.80 to 0.51)	0.656858
PCSK9	Free cholesterol to total lipids ratio in IDL	IDL_FC_pct	Relative lipoprotein lipid concentrations	IDL ratios	-0.81 (-1.47 to -0.15)	0.0155095
PCSK9	Phospholipids to total lipids ratio in IDL	IDL_PL_pct	Relative lipoprotein lipid concentrations	IDL ratios	-0.36 (-1.02 to 0.29)	0.277232
PCSK9	Triglycerides to total lipids ratio in IDL	IDL_TG_pct	Relative lipoprotein lipid concentrations	IDL ratios	1.05 (0.39 to 1.71)	0.00179122
PCSK9	Cholesterol to total lipids ratio in large HDL	L_HDL_C_pct	Relative lipoprotein lipid concentrations	Large HDL ratios	-0.45 (-1.11 to 0.21)	0.183623
PCSK9	Cholesteryl esters to total lipids ratio in large HDL	L_HDL_CE_pct	Relative lipoprotein lipid concentrations	Large HDL ratios	-0.33 (-0.98 to 0.33)	0.326747
PCSK9	Free cholesterol to total lipids ratio in large HDL	L_HDL_FC_pct	Relative lipoprotein lipid concentrations	Large HDL ratios	-0.30 (-0.94 to 0.33)	0.34882
PCSK9	Phospholipids to total lipids ratio in large HDL	L_HDL_PL_pct	Relative lipoprotein lipid concentrations	Large HDL ratios	0.50 (-0.15 to 1.16)	0.133617
PCSK9	Triglycerides to total lipids ratio in large HDL	L_HDL_TG_pct	Relative lipoprotein lipid concentrations	Large HDL ratios	0.32 (-0.33 to 0.98)	0.3305
PCSK9	Cholesterol to total lipids ratio in large LDL	L_LDL_C_pct	Relative lipoprotein lipid concentrations	Large LDL ratios	-0.94 (-1.6 to -0.28)	0.00527116
PCSK9	Cholesteryl esters to total lipids ratio in large LDL	L_LDL_CE_pct	Relative lipoprotein lipid concentrations	Large LDL ratios	-0.65 (-1.31 to 0)	0.0501046
PCSK9	Free cholesterol to total lipids ratio in large LDL	L_LDL_FC_pct	Relative lipoprotein lipid concentrations	Large LDL ratios	-0.42 (-1.07 to 0.22)	0.197475
PCSK9	Phospholipids to total lipids ratio in large LDL	L_LDL_PL_pct	Relative lipoprotein lipid concentrations	Large LDL ratios	0.44 (-0.21 to 1.09)	0.188508
PCSK9	Triglycerides to total lipids ratio in large LDL	L_LDL_TG_pct	Relative lipoprotein lipid concentrations	Large LDL ratios	1.05 (0.39 to 1.71)	0.00186604
PCSK9	Cholesterol to total lipids ratio in large VLDL	L_VLDL_C_pct	Relative lipoprotein lipid concentrations	Large VLDL ratios	-0.31 (-0.98 to 0.35)	0.353136
PCSK9	Cholesteryl esters to total lipids ratio in large VLDL	L_VLDL_CE_pct	Relative lipoprotein lipid concentrations	Large VLDL ratios	-0.41 (-1.07 to 0.25)	0.224946
PCSK9	Free cholesterol to total lipids ratio in large VLDL	L_VLDL_FC_pct	Relative lipoprotein lipid concentrations	Large VLDL ratios	-0.14 (-0.79 to 0.52)	0.681137
PCSK9	Phospholipids to total lipids ratio in large VLDL	L_VLDL_PL_pct	Relative lipoprotein lipid concentrations	Large VLDL ratios	0.15 (-0.50 to 0.81)	0.646715
PCSK9	Triglycerides to total lipids ratio in large VLDL	L_VLDL_TG_pct	Relative lipoprotein lipid concentrations	Large VLDL ratios	0.31 (-0.35 to 0.97)	0.360025
PCSK9	Cholesterol to total lipids ratio in medium HDL	M_HDL_C_pct	Relative lipoprotein lipid concentrations	Medium HDL ratios	-0.34 (-1.00 to 0.32)	0.313358
PCSK9	Cholesteryl esters to total lipids ratio in medium HDL	M_HDL_CE_pct	Relative lipoprotein lipid concentrations	Medium HDL ratios	-0.31 (-0.98 to 0.35)	0.352842
PCSK9	Free cholesterol to total lipids ratio in medium HDL	M_HDL_FC_pct	Relative lipoprotein lipid concentrations	Medium HDL ratios	-0.20 (-0.82 to 0.42)	0.521356
PCSK9	Phospholipids to total lipids ratio in medium HDL	M_HDL_PL_pct	Relative lipoprotein lipid concentrations	Medium HDL ratios	0.36 (-0.28 to 1.01)	0.273225
PCSK9	Triglycerides to total lipids ratio in medium HDL	M_HDL_TG_pct	Relative lipoprotein lipid concentrations	Medium HDL ratios	0.37 (-0.29 to 1.03)	0.275937
PCSK9	Cholesterol to total lipids ratio in medium LDL	M_LDL_C_pct	Relative lipoprotein lipid concentrations	Medium LDL ratios	-0.93 (-1.59 to -0.27)	0.00571514
PCSK9	Cholesteryl esters to total lipids ratio in medium LDL	M_LDL_CE_pct	Relative lipoprotein lipid concentrations	Medium LDL ratios	-0.38 (-1.03 to 0.27)	0.251411
PCSK9	Free cholesterol to total lipids ratio in medium LDL	M_LDL_FC_pct	Relative lipoprotein lipid concentrations	Medium LDL ratios	-0.24 (-0.90 to 0.41)	0.464165
PCSK9	Phospholipids to total lipids ratio in medium LDL	M_LDL_PL_pct	Relative lipoprotein lipid concentrations	Medium LDL ratios	0.34 (-0.32 to 1.00)	0.307742
PCSK9	Triglycerides to total lipids ratio in medium LDL	M_LDL_TG_pct	Relative lipoprotein lipid concentrations	Medium LDL ratios	1.03 (0.37 to 1.69)	0.00221102
PCSK9	Cholesterol to total lipids ratio in medium VLDL	M_VLDL_C_pct	Relative lipoprotein lipid concentrations	Medium VLDL ratios	-0.75 (-1.40 to -0.10)	0.0234402
PCSK9	Cholesteryl esters to total lipids ratio in medium VLDL	M_VLDL_CE_pct	Relative lipoprotein lipid concentrations	Medium VLDL ratios	-0.69 (-1.34 to -0.04)	0.0367538
PCSK9	Free cholesterol to total lipids ratio in medium VLDL	M_VLDL_FC_pct	Relative lipoprotein lipid concentrations	Medium VLDL ratios	-0.82 (-1.47 to -0.16)	0.0140468
PCSK9	Phospholipids to total lipids ratio in medium VLDL	M_VLDL_PL_pct	Relative lipoprotein lipid concentrations	Medium VLDL ratios	-0.83 (-1.48 to -0.17)	0.0132239
PCSK9	Triglycerides to total lipids ratio in medium VLDL	M_VLDL_TG_pct	Relative lipoprotein lipid concentrations	Medium VLDL ratios	0.76 (0.11 to 1.41)	0.021104
PCSK9	Cholesterol to total lipids ratio in small HDL	S_HDL_C_pct	Relative lipoprotein lipid concentrations	Small HDL ratios	-0.74 (-1.39 to -0.08)	0.0274588
PCSK9	Cholesteryl esters to total lipids ratio in small HDL	S_HDL_CE_pct	Relative lipoprotein lipid concentrations	Small HDL ratios	-0.60 (-1.25 to 0.04)	0.0663772
PCSK9	Free cholesterol to total lipids ratio in small HDL	S_HDL_FC_pct	Relative lipoprotein lipid concentrations	Small HDL ratios	-0.31 (-0.93 to 0.31)	0.326108
PCSK9	Phospholipids to total lipids ratio in small HDL	S_HDL_PL_pct	Relative lipoprotein lipid concentrations	Small HDL ratios	0.71 (0.06 to 1.35)	0.0311018
PCSK9	Triglycerides to total lipids ratio in small HDL	S_HDL_TG_pct	Relative lipoprotein lipid concentrations	Small HDL ratios	0.37 (-0.29 to 1.03)	0.269526
PCSK9	Cholesterol to total lipids ratio in small LDL	S_LDL_C_pct	Relative lipoprotein lipid concentrations	Small LDL ratios	-0.86 (-1.51 to -0.2)	0.0108278
PCSK9	Cholesteryl esters to total lipids ratio in small LDL	S_LDL_CE_pct	Relative lipoprotein lipid concentrations	Small LDL ratios	-0.48 (-1.14 to 0.17)	0.14979
PCSK9	Free cholesterol to total lipids ratio in small LDL	S_LDL_FC_pct	Relative lipoprotein lipid concentrations	Small LDL ratios	-0.41 (-1.07 to 0.25)	0.22526
PCSK9	Phospholipids to total lipids ratio in small LDL	S_LDL_PL_pct	Relative lipoprotein lipid concentrations	Small LDL ratios	0.38 (-0.28 to 1.03)	0.261155
PCSK9	Triglycerides to total lipids ratio in small LDL	S_LDL_TG_pct	Relative lipoprotein lipid concentrations	Small LDL ratios	0.76 (0.10 to 1.42)	0.0238985
PCSK9	Cholesterol to total lipids ratio in small VLDL	S_VLDL_C_pct	Relative lipoprotein lipid concentrations	Small VLDL ratios	-0.95 (-1.61 to -0.29)	0.00462476
PCSK9	Cholesteryl esters to total lipids ratio in small VLDL	S_VLDL_CE_pct	Relative lipoprotein lipid concentrations	Small VLDL ratios	-0.80 (-1.46 to -0.14)	0.0174067
PCSK9	Free cholesterol to total lipids ratio in small VLDL	S_VLDL_FC_pct	Relative lipoprotein lipid concentrations	Small VLDL ratios	-1.03 (-1.68 to -0.37)	0.00215893
PCSK9	Phospholipids to total lipids ratio in small VLDL	S_VLDL_PL_pct	Relative lipoprotein lipid concentrations	Small VLDL ratios	-1.03 (-1.68 to -0.37)	0.00226925
PCSK9	Triglycerides to total lipids ratio in small VLDL	S_VLDL_TG_pct	Relative lipoprotein lipid concentrations	Small VLDL ratios	0.91 (0.25 to 1.57)	0.00682898
PCSK9	Cholesterol to total lipids ratio in very large HDL	XL_HDL_C_pct	Relative lipoprotein lipid concentrations	Very large HDL ratios	-0.19 (-0.81 to 0.43)	0.549209
PCSK9	Cholesteryl esters to total lipids ratio in very large HDL	XL_HDL_CE_pct	Relative lipoprotein lipid concentrations	Very large HDL ratios	-0.09 (-0.71 to 0.54)	0.790576
PCSK9	Free cholesterol to total lipids ratio in very large HDL	XL_HDL_FC_pct	Relative lipoprotein lipid concentrations	Very large HDL ratios	-0.26 (-0.88 to 0.36)	0.41468
PCSK9	Phospholipids to total lipids ratio in very large HDL	XL_HDL_PL_pct	Relative lipoprotein lipid concentrations	Very large HDL ratios	0.11 (-0.54 to 0.75)	0.741857
PCSK9	Triglycerides to total lipids ratio in very large HDL	XL_HDL_TG_pct	Relative lipoprotein lipid concentrations	Very large HDL ratios	0.19 (-0.47 to 0.85)	0.575052
PCSK9	Cholesterol to total lipids ratio in very large VLDL	XL_VLDL_C_pct	Relative lipoprotein lipid concentrations	Very large VLDL ratios	-0.34 (-0.99 to 0.31)	0.299932
PCSK9	Cholesteryl esters to total lipids ratio in very large VLDL	XL_VLDL_CE_pct	Relative lipoprotein lipid concentrations	Very large VLDL ratios	-0.21 (-0.86 to 0.44)	0.520093
PCSK9	Free cholesterol to total lipids ratio in very large VLDL	XL_VLDL_FC_pct	Relative lipoprotein lipid concentrations	Very large VLDL ratios	-0.57 (-1.23 to 0.10)	0.0935997
PCSK9	Phospholipids to total lipids ratio in very large VLDL	XL_VLDL_PL_pct	Relative lipoprotein lipid concentrations	Very large VLDL ratios	-0.35 (-1.01 to 0.31)	0.299588
PCSK9	Triglycerides to total lipids ratio in very large VLDL	XL_VLDL_TG_pct	Relative lipoprotein lipid concentrations	Very large VLDL ratios	0.37 (-0.29 to 1.02)	0.27477
PCSK9	Cholesterol to total lipids ratio in very small VLDL	XS_VLDL_C_pct	Relative lipoprotein lipid concentrations	Very small VLDL ratios	-1.05 (-1.71 to -0.40)	0.00164785
PCSK9	Cholesteryl esters to total lipids ratio in very small VLDL	XS_VLDL_CE_pct	Relative lipoprotein lipid concentrations	Very small VLDL ratios	-0.97 (-1.62 to -0.31)	0.00378274
PCSK9	Free cholesterol to total lipids ratio in very small VLDL	XS_VLDL_FC_pct	Relative lipoprotein lipid concentrations	Very small VLDL ratios	-1.02 (-1.68 to -0.36)	0.00235531
PCSK9	Phospholipids to total lipids ratio in very small VLDL	XS_VLDL_PL_pct	Relative lipoprotein lipid concentrations	Very small VLDL ratios	0.31 (-0.35 to 0.97)	0.358399
PCSK9	Triglycerides to total lipids ratio in very small VLDL	XS_VLDL_TG_pct	Relative lipoprotein lipid concentrations	Very small VLDL ratios	1.03 (0.37 to 1.68)	0.00205286
PCSK9	Total lipids in HDL	HDL_L	Total lipids	Total lipids	0.10 (-0.53 to 0.72)	0.765182
PCSK9	Total lipids in LDL	LDL_L	Total lipids	Total lipids	-0.98 (-1.64 to -0.33)	0.00325033
PCSK9	Total lipids in lipoprotein particles	Total_L	Total lipids	Total lipids	-0.70 (-1.34 to -0.05)	0.0353637
PCSK9	Total lipids in VLDL	VLDL_L	Total lipids	Total lipids	-0.42 (-1.08 to 0.24)	0.213939
PCSK9	Triglycerides in HDL	HDL_TG	Triglycerides	Triglycerides	0.47 (-0.19 to 1.13)	0.160735
PCSK9	Triglycerides in LDL	LDL_TG	Triglycerides	Triglycerides	-0.12 (-0.77 to 0.54)	0.729833
PCSK9	Total triglycerides	Total_TG	Triglycerides	Triglycerides	-0.09 (-0.75 to 0.57)	0.786539
PCSK9	Triglycerides in VLDL	VLDL_TG	Triglycerides	Triglycerides	-0.14 (-0.80 to 0.51)	0.667346

## Sheet: Table S7
Table S7. The effect of genetic inhibition of HMGCR and PCSK9 (using index variant) on efficacy outcomes in the "Children of 1997" birth cohort
Target	Outcome	Abbreviation	Group	Subgroup	Beta (95% CI)	P value
HMGCR_rs6453131_T	Apolipoprotein B	ApoB	Apolipoproteins	Apolipoproteins	-1.10 (-1.42 to -0.77)	4.35e-11
HMGCR_rs6453131_T	Apolipoprotein A1	ApoA1	Apolipoproteins	Apolipoproteins	0 (-0.31 to 0.31)	0.98844
HMGCR_rs6453131_T	Ratio of apolipoprotein B to apolipoprotein A1	ApoB_by_ApoA1	Apolipoproteins	Apolipoproteins	-0.96 (-1.29 to -0.63)	9.22e-09
HMGCR_rs6453131_T	Total cholesterol	Total_C	Cholesterol	Cholesterol	-0.98 (-1.30 to -0.66)	1.69e-09
HMGCR_rs6453131_T	Total cholesterol minus HDL-C	non_HDL_C	Cholesterol	Cholesterol	-1.07 (-1.40 to -0.75)	9.56e-11
HMGCR_rs6453131_T	Remnant cholesterol (non-HDL, non-LDL -cholesterol)	Remnant_C	Cholesterol	Cholesterol	-1.09 (-1.41 to -0.76)	4.98e-11
HMGCR_rs6453131_T	VLDL cholesterol	VLDL_C	Cholesterol	Cholesterol	-0.96 (-1.28 to -0.63)	1.11e-08
HMGCR_rs6453131_T	Clinical LDL cholesterol	Clinical_LDL_C	Cholesterol	Cholesterol	-1.06 (-1.38 to -0.73)	1.94e-10
HMGCR_rs6453131_T	LDL cholesterol	LDL_C	Cholesterol	Cholesterol	-1.00 (-1.32 to -0.68)	1.53e-09
HMGCR_rs6453131_T	HDL cholesterol	HDL_C	Cholesterol	Cholesterol	-0.04 (-0.35 to 0.27)	0.810785
HMGCR_rs6453131_T	Total esterified cholesterol	Total_CE	Cholesteryl esters	Cholesteryl esters	-0.95 (-1.27 to -0.63)	5.85e-09
HMGCR_rs6453131_T	Cholesteryl esters in VLDL	VLDL_CE	Cholesteryl esters	Cholesteryl esters	-0.99 (-1.32 to -0.66)	3.2e-09
HMGCR_rs6453131_T	Cholesteryl esters in LDL	LDL_CE	Cholesteryl esters	Cholesteryl esters	-0.98 (-1.30 to -0.65)	3.3e-09
HMGCR_rs6453131_T	Cholesteryl esters in HDL	HDL_CE	Cholesteryl esters	Cholesteryl esters	0.01 (-0.30 to 0.33)	0.928219
HMGCR_rs6453131_T	Total free cholesterol	Total_FC	Free cholesterol	Free cholesterol	-1.03 (-1.35 to -0.71)	3.31e-10
HMGCR_rs6453131_T	Free cholesterol in VLDL	VLDL_FC	Free cholesterol	Free cholesterol	-0.88 (-1.21 to -0.55)	1.54e-07
HMGCR_rs6453131_T	Free cholesterol in LDL	LDL_FC	Free cholesterol	Free cholesterol	-0.98 (-1.30 to -0.65)	3.73e-09
HMGCR_rs6453131_T	Free cholesterol in HDL	HDL_FC	Free cholesterol	Free cholesterol	-0.20 (-0.51 to 0.10)	0.189589
HMGCR_rs6453131_T	Total concentration of lipoprotein particles	Total_P	Lipoprotein particle concentrations	Lipoprotein particle concentrations	-0.20 (-0.51 to 0.12)	0.22269
HMGCR_rs6453131_T	Concentration of VLDL particles	VLDL_P	Lipoprotein particle concentrations	Lipoprotein particle concentrations	-0.92 (-1.25 to -0.60)	3.41e-08
HMGCR_rs6453131_T	Concentration of LDL particles	LDL_P	Lipoprotein particle concentrations	Lipoprotein particle concentrations	-1.02 (-1.35 to -0.69)	1.07e-09
HMGCR_rs6453131_T	Concentration of HDL particles	HDL_P	Lipoprotein particle concentrations	Lipoprotein particle concentrations	-0.03 (-0.34 to 0.29)	0.854121
HMGCR_rs6453131_T	Average diameter for VLDL particles	VLDL_size	Lipoprotein particle sizes	Lipoprotein particle sizes	-0.15 (-0.47 to 0.17)	0.356166
HMGCR_rs6453131_T	Average diameter for LDL particles	LDL_size	Lipoprotein particle sizes	Lipoprotein particle sizes	-0.27 (-0.60 to 0.05)	0.0994037
HMGCR_rs6453131_T	Average diameter for HDL particles	HDL_size	Lipoprotein particle sizes	Lipoprotein particle sizes	-0.06 (-0.37 to 0.24)	0.676929
HMGCR_rs6453131_T	Concentration of chylomicrons and extremely large VLDL particles	XXL_VLDL_P	Lipoprotein subclasses	Chylomicrons and extremely large VLDL	-0.41 (-0.74 to -0.08)	0.013739
HMGCR_rs6453131_T	Total lipids in chylomicrons and extremely large VLDL	XXL_VLDL_L	Lipoprotein subclasses	Chylomicrons and extremely large VLDL	-0.40 (-0.73 to -0.08)	0.0157708
HMGCR_rs6453131_T	Phospholipids in chylomicrons and extremely large VLDL	XXL_VLDL_PL	Lipoprotein subclasses	Chylomicrons and extremely large VLDL	-0.33 (-0.66 to -0.01)	0.0456737
HMGCR_rs6453131_T	Cholesterol in chylomicrons and extremely large VLDL	XXL_VLDL_C	Lipoprotein subclasses	Chylomicrons and extremely large VLDL	-0.32 (-0.65 to 0.01)	0.0560692
HMGCR_rs6453131_T	Cholesteryl esters in chylomicrons and extremely large VLDL	XXL_VLDL_CE	Lipoprotein subclasses	Chylomicrons and extremely large VLDL	-0.31 (-0.64 to 0.02)	0.061753
HMGCR_rs6453131_T	Free cholesterol in chylomicrons and extremely large VLDL	XXL_VLDL_FC	Lipoprotein subclasses	Chylomicrons and extremely large VLDL	-0.33 (-0.66 to 0)	0.0502164
HMGCR_rs6453131_T	Triglycerides in chylomicrons and extremely large VLDL	XXL_VLDL_TG	Lipoprotein subclasses	Chylomicrons and extremely large VLDL	-0.45 (-0.78 to -0.12)	0.00728629
HMGCR_rs6453131_T	Concentration of IDL particles	IDL_P	Lipoprotein subclasses	IDL	-1.03 (-1.35 to -0.71)	4.24e-10
HMGCR_rs6453131_T	Total lipids in IDL	IDL_L	Lipoprotein subclasses	IDL	-1.05 (-1.36 to -0.73)	1.26e-10
HMGCR_rs6453131_T	Phospholipids in IDL	IDL_PL	Lipoprotein subclasses	IDL	-1.02 (-1.34 to -0.70)	4.98e-10
HMGCR_rs6453131_T	Cholesterol in IDL	IDL_C	Lipoprotein subclasses	IDL	-1.03 (-1.35 to -0.71)	2.53e-10
HMGCR_rs6453131_T	Cholesteryl esters in IDL	IDL_CE	Lipoprotein subclasses	IDL	-1.01 (-1.33 to -0.69)	4.74e-10
HMGCR_rs6453131_T	Free cholesterol in IDL	IDL_FC	Lipoprotein subclasses	IDL	-0.98 (-1.30 to -0.65)	2.61e-09
HMGCR_rs6453131_T	Triglycerides in IDL	IDL_TG	Lipoprotein subclasses	IDL	-0.52 (-0.85 to -0.20)	0.00164147
HMGCR_rs6453131_T	Concentration of large HDL particles	L_HDL_P	Lipoprotein subclasses	Large HDL	-0.11 (-0.42 to 0.19)	0.464284
HMGCR_rs6453131_T	Total lipids in large HDL	L_HDL_L	Lipoprotein subclasses	Large HDL	-0.06 (-0.36 to 0.25)	0.717375
HMGCR_rs6453131_T	Phospholipids in large HDL	L_HDL_PL	Lipoprotein subclasses	Large HDL	-0.04 (-0.34 to 0.27)	0.803468
HMGCR_rs6453131_T	Cholesterol in large HDL	L_HDL_C	Lipoprotein subclasses	Large HDL	-0.08 (-0.39 to 0.22)	0.601564
HMGCR_rs6453131_T	Cholesteryl esters in large HDL	L_HDL_CE	Lipoprotein subclasses	Large HDL	-0.06 (-0.37 to 0.24)	0.693036
HMGCR_rs6453131_T	Free cholesterol in large HDL	L_HDL_FC	Lipoprotein subclasses	Large HDL	-0.17 (-0.47 to 0.14)	0.277003
HMGCR_rs6453131_T	Triglycerides in large HDL	L_HDL_TG	Lipoprotein subclasses	Large HDL	-0.13 (-0.44 to 0.18)	0.418306
HMGCR_rs6453131_T	Concentration of large LDL particles	L_LDL_P	Lipoprotein subclasses	Large LDL	-1.00 (-1.33 to -0.67)	2.67e-09
HMGCR_rs6453131_T	Total lipids in large LDL	L_LDL_L	Lipoprotein subclasses	Large LDL	-1.00 (-1.33 to -0.68)	1.35e-09
HMGCR_rs6453131_T	Phospholipids in large LDL	L_LDL_PL	Lipoprotein subclasses	Large LDL	-0.96 (-1.29 to -0.64)	6.2e-09
HMGCR_rs6453131_T	Cholesterol in large LDL	L_LDL_C	Lipoprotein subclasses	Large LDL	-1.00 (-1.32 to -0.67)	1.77e-09
HMGCR_rs6453131_T	Cholesteryl esters in large LDL	L_LDL_CE	Lipoprotein subclasses	Large LDL	-0.98 (-1.30 to -0.66)	3.23e-09
HMGCR_rs6453131_T	Free cholesterol in large LDL	L_LDL_FC	Lipoprotein subclasses	Large LDL	-0.96 (-1.28 to -0.63)	7.58e-09
HMGCR_rs6453131_T	Triglycerides in large LDL	L_LDL_TG	Lipoprotein subclasses	Large LDL	-0.62 (-0.94 to -0.29)	0.000187155
HMGCR_rs6453131_T	Concentration of large VLDL particles	L_VLDL_P	Lipoprotein subclasses	Large VLDL	-0.64 (-0.97 to -0.31)	0.000117235
HMGCR_rs6453131_T	Total lipids in large VLDL	L_VLDL_L	Lipoprotein subclasses	Large VLDL	-0.59 (-0.92 to -0.27)	0.000334608
HMGCR_rs6453131_T	Phospholipids in large VLDL	L_VLDL_PL	Lipoprotein subclasses	Large VLDL	-0.59 (-0.92 to -0.27)	0.000352701
HMGCR_rs6453131_T	Cholesterol in large VLDL	L_VLDL_C	Lipoprotein subclasses	Large VLDL	-0.70 (-1.03 to -0.37)	2.5e-05
HMGCR_rs6453131_T	Cholesteryl esters in large VLDL	L_VLDL_CE	Lipoprotein subclasses	Large VLDL	-0.79 (-1.11 to -0.46)	2.49e-06
HMGCR_rs6453131_T	Free cholesterol in large VLDL	L_VLDL_FC	Lipoprotein subclasses	Large VLDL	-0.62 (-0.94 to -0.29)	0.000192487
HMGCR_rs6453131_T	Triglycerides in large VLDL	L_VLDL_TG	Lipoprotein subclasses	Large VLDL	-0.57 (-0.90 to -0.25)	0.000533223
HMGCR_rs6453131_T	Concentration of medium HDL particles	M_HDL_P	Lipoprotein subclasses	Medium HDL	0.13 (-0.18 to 0.45)	0.408467
HMGCR_rs6453131_T	Total lipids in medium HDL	M_HDL_L	Lipoprotein subclasses	Medium HDL	0.14 (-0.17 to 0.46)	0.370592
HMGCR_rs6453131_T	Phospholipids in medium HDL	M_HDL_PL	Lipoprotein subclasses	Medium HDL	0.15 (-0.16 to 0.47)	0.345715
HMGCR_rs6453131_T	Cholesterol in medium HDL	M_HDL_C	Lipoprotein subclasses	Medium HDL	0.17 (-0.15 to 0.48)	0.300843
HMGCR_rs6453131_T	Cholesteryl esters in medium HDL	M_HDL_CE	Lipoprotein subclasses	Medium HDL	0.21 (-0.10 to 0.53)	0.184761
HMGCR_rs6453131_T	Free cholesterol in medium HDL	M_HDL_FC	Lipoprotein subclasses	Medium HDL	-0.01 (-0.32 to 0.30)	0.942319
HMGCR_rs6453131_T	Triglycerides in medium HDL	M_HDL_TG	Lipoprotein subclasses	Medium HDL	-0.06 (-0.39 to 0.27)	0.720937
HMGCR_rs6453131_T	Concentration of medium LDL particles	M_LDL_P	Lipoprotein subclasses	Medium LDL	-0.93 (-1.25 to -0.60)	2.27e-08
HMGCR_rs6453131_T	Total lipids in medium LDL	M_LDL_L	Lipoprotein subclasses	Medium LDL	-0.91 (-1.23 to -0.58)	4.17e-08
HMGCR_rs6453131_T	Phospholipids in medium LDL	M_LDL_PL	Lipoprotein subclasses	Medium LDL	-0.89 (-1.21 to -0.56)	8.33e-08
HMGCR_rs6453131_T	Cholesterol in medium LDL	M_LDL_C	Lipoprotein subclasses	Medium LDL	-0.90 (-1.23 to -0.58)	4.45e-08
HMGCR_rs6453131_T	Cholesteryl esters in medium LDL	M_LDL_CE	Lipoprotein subclasses	Medium LDL	-0.87 (-1.20 to -0.55)	1.14e-07
HMGCR_rs6453131_T	Free cholesterol in medium LDL	M_LDL_FC	Lipoprotein subclasses	Medium LDL	-0.90 (-1.22 to -0.57)	6.59e-08
HMGCR_rs6453131_T	Triglycerides in medium LDL	M_LDL_TG	Lipoprotein subclasses	Medium LDL	-0.62 (-0.95 to -0.30)	0.000182464
HMGCR_rs6453131_T	Concentration of medium VLDL particles	M_VLDL_P	Lipoprotein subclasses	Medium VLDL	-0.94 (-1.27 to -0.61)	1.76e-08
HMGCR_rs6453131_T	Total lipids in medium VLDL	M_VLDL_L	Lipoprotein subclasses	Medium VLDL	-0.89 (-1.21 to -0.56)	9.28e-08
HMGCR_rs6453131_T	Phospholipids in medium VLDL	M_VLDL_PL	Lipoprotein subclasses	Medium VLDL	-0.98 (-1.31 to -0.66)	3.97e-09
HMGCR_rs6453131_T	Cholesterol in medium VLDL	M_VLDL_C	Lipoprotein subclasses	Medium VLDL	-1.07 (-1.40 to -0.74)	1.7e-10
HMGCR_rs6453131_T	Cholesteryl esters in medium VLDL	M_VLDL_CE	Lipoprotein subclasses	Medium VLDL	-1.04 (-1.37 to -0.71)	5.64e-10
HMGCR_rs6453131_T	Free cholesterol in medium VLDL	M_VLDL_FC	Lipoprotein subclasses	Medium VLDL	-1.02 (-1.34 to -0.69)	1.26e-09
HMGCR_rs6453131_T	Triglycerides in medium VLDL	M_VLDL_TG	Lipoprotein subclasses	Medium VLDL	-0.60 (-0.93 to -0.28)	0.000264245
HMGCR_rs6453131_T	Concentration of small HDL particles	S_HDL_P	Lipoprotein subclasses	Small HDL	-0.02 (-0.34 to 0.29)	0.877342
HMGCR_rs6453131_T	Total lipids in small HDL	S_HDL_L	Lipoprotein subclasses	Small HDL	0.02 (-0.30 to 0.34)	0.900042
HMGCR_rs6453131_T	Phospholipids in small HDL	S_HDL_PL	Lipoprotein subclasses	Small HDL	0.06 (-0.26 to 0.38)	0.715961
HMGCR_rs6453131_T	Cholesterol in small HDL	S_HDL_C	Lipoprotein subclasses	Small HDL	0 (-0.32 to 0.31)	0.996405
HMGCR_rs6453131_T	Cholesteryl esters in small HDL	S_HDL_CE	Lipoprotein subclasses	Small HDL	0.07 (-0.24 to 0.39)	0.655796
HMGCR_rs6453131_T	Free cholesterol in small HDL	S_HDL_FC	Lipoprotein subclasses	Small HDL	-0.24 (-0.55 to 0.08)	0.13863
HMGCR_rs6453131_T	Triglycerides in small HDL	S_HDL_TG	Lipoprotein subclasses	Small HDL	-0.14 (-0.47 to 0.18)	0.385254
HMGCR_rs6453131_T	Concentration of small LDL particles	S_LDL_P	Lipoprotein subclasses	Small LDL	-1.09 (-1.41 to -0.76)	5.88e-11
HMGCR_rs6453131_T	Total lipids in small LDL	S_LDL_L	Lipoprotein subclasses	Small LDL	-1.07 (-1.39 to -0.74)	1.19e-10
HMGCR_rs6453131_T	Phospholipids in small LDL	S_LDL_PL	Lipoprotein subclasses	Small LDL	-1.16 (-1.48 to -0.83)	3.28e-12
HMGCR_rs6453131_T	Cholesterol in small LDL	S_LDL_C	Lipoprotein subclasses	Small LDL	-1.01 (-1.33 to -0.68)	1.25e-09
HMGCR_rs6453131_T	Cholesteryl esters in small LDL	S_LDL_CE	Lipoprotein subclasses	Small LDL	-0.98 (-1.30 to -0.65)	3.87e-09
HMGCR_rs6453131_T	Free cholesterol in small LDL	S_LDL_FC	Lipoprotein subclasses	Small LDL	-1.01 (-1.34 to -0.68)	1.33e-09
HMGCR_rs6453131_T	Triglycerides in small LDL	S_LDL_TG	Lipoprotein subclasses	Small LDL	-0.65 (-0.98 to -0.31)	0.000133704
HMGCR_rs6453131_T	Concentration of small VLDL particles	S_VLDL_P	Lipoprotein subclasses	Small VLDL	-0.77 (-1.10 to -0.45)	3.7e-06
HMGCR_rs6453131_T	Total lipids in small VLDL	S_VLDL_L	Lipoprotein subclasses	Small VLDL	-0.78 (-1.11 to -0.45)	3.01e-06
HMGCR_rs6453131_T	Phospholipids in small VLDL	S_VLDL_PL	Lipoprotein subclasses	Small VLDL	-0.91 (-1.24 to -0.59)	4.39e-08
HMGCR_rs6453131_T	Cholesterol in small VLDL	S_VLDL_C	Lipoprotein subclasses	Small VLDL	-0.92 (-1.25 to -0.59)	3.84e-08
HMGCR_rs6453131_T	Cholesteryl esters in small VLDL	S_VLDL_CE	Lipoprotein subclasses	Small VLDL	-0.87 (-1.20 to -0.54)	2.3e-07
HMGCR_rs6453131_T	Free cholesterol in small VLDL	S_VLDL_FC	Lipoprotein subclasses	Small VLDL	-0.97 (-1.30 to -0.65)	5.92e-09
HMGCR_rs6453131_T	Triglycerides in small VLDL	S_VLDL_TG	Lipoprotein subclasses	Small VLDL	-0.40 (-0.73 to -0.07)	0.0159957
HMGCR_rs6453131_T	Concentration of very large HDL particles	XL_HDL_P	Lipoprotein subclasses	Very large HDL	-0.36 (-0.67 to -0.06)	0.0196237
HMGCR_rs6453131_T	Total lipids in very large HDL	XL_HDL_L	Lipoprotein subclasses	Very large HDL	-0.29 (-0.59 to 0.01)	0.0617563
HMGCR_rs6453131_T	Phospholipids in very large HDL	XL_HDL_PL	Lipoprotein subclasses	Very large HDL	-0.24 (-0.54 to 0.06)	0.123079
HMGCR_rs6453131_T	Cholesterol in very large HDL	XL_HDL_C	Lipoprotein subclasses	Very large HDL	-0.34 (-0.64 to -0.03)	0.0298083
HMGCR_rs6453131_T	Cholesteryl esters in very large HDL	XL_HDL_CE	Lipoprotein subclasses	Very large HDL	-0.30 (-0.61 to 0)	0.0532151
HMGCR_rs6453131_T	Free cholesterol in very large HDL	XL_HDL_FC	Lipoprotein subclasses	Very large HDL	-0.46 (-0.77 to -0.16)	0.00290257
HMGCR_rs6453131_T	Triglycerides in very large HDL	XL_HDL_TG	Lipoprotein subclasses	Very large HDL	-0.57 (-0.89 to -0.26)	0.000393967
HMGCR_rs6453131_T	Concentration of very large VLDL particles	XL_VLDL_P	Lipoprotein subclasses	Very large VLDL	-0.57 (-0.90 to -0.25)	0.000550502
HMGCR_rs6453131_T	Total lipids in very large VLDL	XL_VLDL_L	Lipoprotein subclasses	Very large VLDL	-0.56 (-0.88 to -0.24)	0.000719349
HMGCR_rs6453131_T	Phospholipids in very large VLDL	XL_VLDL_PL	Lipoprotein subclasses	Very large VLDL	-0.61 (-0.94 to -0.29)	0.000232806
HMGCR_rs6453131_T	Cholesterol in very large VLDL	XL_VLDL_C	Lipoprotein subclasses	Very large VLDL	-0.68 (-1.01 to -0.35)	4.62e-05
HMGCR_rs6453131_T	Cholesteryl esters in very large VLDL	XL_VLDL_CE	Lipoprotein subclasses	Very large VLDL	-0.71 (-1.04 to -0.39)	1.88e-05
HMGCR_rs6453131_T	Free cholesterol in very large VLDL	XL_VLDL_FC	Lipoprotein subclasses	Very large VLDL	-0.63 (-0.96 to -0.30)	0.000161444
HMGCR_rs6453131_T	Triglycerides in very large VLDL	XL_VLDL_TG	Lipoprotein subclasses	Very large VLDL	-0.52 (-0.84 to -0.19)	0.00185676
HMGCR_rs6453131_T	Concentration of very small VLDL particles	XS_VLDL_P	Lipoprotein subclasses	Very small VLDL	-0.94 (-1.26 to -0.62)	9.66e-09
HMGCR_rs6453131_T	Total lipids in very small VLDL	XS_VLDL_L	Lipoprotein subclasses	Very small VLDL	-0.94 (-1.26 to -0.62)	8.25e-09
HMGCR_rs6453131_T	Phospholipids in very small VLDL	XS_VLDL_PL	Lipoprotein subclasses	Very small VLDL	-0.90 (-1.22 to -0.57)	5.27e-08
HMGCR_rs6453131_T	Cholesterol in very small VLDL	XS_VLDL_C	Lipoprotein subclasses	Very small VLDL	-0.97 (-1.29 to -0.65)	2.29e-09
HMGCR_rs6453131_T	Cholesteryl esters in very small VLDL	XS_VLDL_CE	Lipoprotein subclasses	Very small VLDL	-0.96 (-1.28 to -0.64)	3.26e-09
HMGCR_rs6453131_T	Free cholesterol in very small VLDL	XS_VLDL_FC	Lipoprotein subclasses	Very small VLDL	-0.94 (-1.26 to -0.62)	1.05e-08
HMGCR_rs6453131_T	Triglycerides in very small VLDL	XS_VLDL_TG	Lipoprotein subclasses	Very small VLDL	-0.40 (-0.73 to -0.07)	0.0164373
HMGCR_rs6453131_T	Phosphoglycerides	Phosphoglyc	Other lipids	Other lipids	-0.45 (-0.77 to -0.14)	0.00492962
HMGCR_rs6453131_T	Ratio of triglycerides to phosphoglycerides	TG_by_PG	Other lipids	Other lipids	-0.39 (-0.71 to -0.06)	0.0194977
HMGCR_rs6453131_T	Total cholines	Cholines	Other lipids	Other lipids	-0.51 (-0.83 to -0.20)	0.00138726
HMGCR_rs6453131_T	Phosphatidylcholines	Phosphatidylc	Other lipids	Other lipids	-0.47 (-0.79 to -0.16)	0.00305662
HMGCR_rs6453131_T	Sphingomyelins	Sphingomyelins	Other lipids	Other lipids	-0.67 (-0.98 to -0.36)	2.59e-05
HMGCR_rs6453131_T	Total phospholipids in lipoprotein particles	Total_PL	Phospholipids	Phospholipids	-0.77 (-1.08 to -0.45)	1.59e-06
HMGCR_rs6453131_T	Phospholipids in VLDL	VLDL_PL	Phospholipids	Phospholipids	-0.83 (-1.16 to -0.50)	6.61e-07
HMGCR_rs6453131_T	Phospholipids in LDL	LDL_PL	Phospholipids	Phospholipids	-1.00 (-1.32 to -0.67)	1.84e-09
HMGCR_rs6453131_T	Phospholipids in HDL	HDL_PL	Phospholipids	Phospholipids	-0.02 (-0.33 to 0.29)	0.887227
HMGCR_rs6453131_T	Phospholipids to total lipids ratio in chylomicrons and extremely large VLDL	XXL_VLDL_PL_pct	Relative lipoprotein lipid concentrations	Chylomicrons and extremely large VLDL ratios	0.27 (-0.06 to 0.60)	0.106051
HMGCR_rs6453131_T	Cholesterol to total lipids ratio in chylomicrons and extremely large VLDL	XXL_VLDL_C_pct	Relative lipoprotein lipid concentrations	Chylomicrons and extremely large VLDL ratios	0.19 (-0.14 to 0.52)	0.249437
HMGCR_rs6453131_T	Cholesteryl esters to total lipids ratio in chylomicrons and extremely large VLDL	XXL_VLDL_CE_pct	Relative lipoprotein lipid concentrations	Chylomicrons and extremely large VLDL ratios	0.18 (-0.15 to 0.50)	0.288096
HMGCR_rs6453131_T	Free cholesterol to total lipids ratio in chylomicrons and extremely large VLDL	XXL_VLDL_FC_pct	Relative lipoprotein lipid concentrations	Chylomicrons and extremely large VLDL ratios	0.05 (-0.28 to 0.38)	0.768701
HMGCR_rs6453131_T	Triglycerides to total lipids ratio in chylomicrons and extremely large VLDL	XXL_VLDL_TG_pct	Relative lipoprotein lipid concentrations	Chylomicrons and extremely large VLDL ratios	0.01 (-0.32 to 0.34)	0.941912
HMGCR_rs6453131_T	Phospholipids to total lipids ratio in IDL	IDL_PL_pct	Relative lipoprotein lipid concentrations	IDL ratios	-0.16 (-0.48 to 0.16)	0.333589
HMGCR_rs6453131_T	Cholesterol to total lipids ratio in IDL	IDL_C_pct	Relative lipoprotein lipid concentrations	IDL ratios	-0.64 (-0.97 to -0.31)	0.000135857
HMGCR_rs6453131_T	Cholesteryl esters to total lipids ratio in IDL	IDL_CE_pct	Relative lipoprotein lipid concentrations	IDL ratios	-0.42 (-0.75 to -0.10)	0.0102947
HMGCR_rs6453131_T	Free cholesterol to total lipids ratio in IDL	IDL_FC_pct	Relative lipoprotein lipid concentrations	IDL ratios	-0.42 (-0.74 to -0.09)	0.0112682
HMGCR_rs6453131_T	Triglycerides to total lipids ratio in IDL	IDL_TG_pct	Relative lipoprotein lipid concentrations	IDL ratios	0.76 (0.43 to 1.09)	6.03e-06
HMGCR_rs6453131_T	Phospholipids to total lipids ratio in large HDL	L_HDL_PL_pct	Relative lipoprotein lipid concentrations	Large HDL ratios	0.26 (-0.07 to 0.58)	0.126977
HMGCR_rs6453131_T	Cholesterol to total lipids ratio in large HDL	L_HDL_C_pct	Relative lipoprotein lipid concentrations	Large HDL ratios	-0.05 (-0.39 to 0.29)	0.766115
HMGCR_rs6453131_T	Cholesteryl esters to total lipids ratio in large HDL	L_HDL_CE_pct	Relative lipoprotein lipid concentrations	Large HDL ratios	0.25 (-0.08 to 0.58)	0.132422
HMGCR_rs6453131_T	Free cholesterol to total lipids ratio in large HDL	L_HDL_FC_pct	Relative lipoprotein lipid concentrations	Large HDL ratios	-0.65 (-0.96 to -0.33)	5.31e-05
HMGCR_rs6453131_T	Triglycerides to total lipids ratio in large HDL	L_HDL_TG_pct	Relative lipoprotein lipid concentrations	Large HDL ratios	-0.27 (-0.60 to 0.05)	0.0995852
HMGCR_rs6453131_T	Phospholipids to total lipids ratio in large LDL	L_LDL_PL_pct	Relative lipoprotein lipid concentrations	Large LDL ratios	0.67 (0.34 to 0.99)	5.02e-05
HMGCR_rs6453131_T	Cholesterol to total lipids ratio in large LDL	L_LDL_C_pct	Relative lipoprotein lipid concentrations	Large LDL ratios	-0.88 (-1.21 to -0.55)	1.45e-07
HMGCR_rs6453131_T	Cholesteryl esters to total lipids ratio in large LDL	L_LDL_CE_pct	Relative lipoprotein lipid concentrations	Large LDL ratios	-0.64 (-0.97 to -0.32)	0.00010177
HMGCR_rs6453131_T	Free cholesterol to total lipids ratio in large LDL	L_LDL_FC_pct	Relative lipoprotein lipid concentrations	Large LDL ratios	-0.35 (-0.68 to -0.03)	0.0308674
HMGCR_rs6453131_T	Triglycerides to total lipids ratio in large LDL	L_LDL_TG_pct	Relative lipoprotein lipid concentrations	Large LDL ratios	0.69 (0.36 to 1.02)	4.06e-05
HMGCR_rs6453131_T	Phospholipids to total lipids ratio in large VLDL	L_VLDL_PL_pct	Relative lipoprotein lipid concentrations	Large VLDL ratios	0.11 (-0.22 to 0.44)	0.525472
HMGCR_rs6453131_T	Cholesterol to total lipids ratio in large VLDL	L_VLDL_C_pct	Relative lipoprotein lipid concentrations	Large VLDL ratios	-0.38 (-0.71 to -0.04)	0.026245
HMGCR_rs6453131_T	Cholesteryl esters to total lipids ratio in large VLDL	L_VLDL_CE_pct	Relative lipoprotein lipid concentrations	Large VLDL ratios	-0.53 (-0.86 to -0.20)	0.00150356
HMGCR_rs6453131_T	Free cholesterol to total lipids ratio in large VLDL	L_VLDL_FC_pct	Relative lipoprotein lipid concentrations	Large VLDL ratios	-0.04 (-0.37 to 0.29)	0.804318
HMGCR_rs6453131_T	Triglycerides to total lipids ratio in large VLDL	L_VLDL_TG_pct	Relative lipoprotein lipid concentrations	Large VLDL ratios	0.27 (-0.06 to 0.60)	0.105415
HMGCR_rs6453131_T	Phospholipids to total lipids ratio in medium HDL	M_HDL_PL_pct	Relative lipoprotein lipid concentrations	Medium HDL ratios	-0.10 (-0.42 to 0.22)	0.540939
HMGCR_rs6453131_T	Cholesterol to total lipids ratio in medium HDL	M_HDL_C_pct	Relative lipoprotein lipid concentrations	Medium HDL ratios	0.19 (-0.14 to 0.52)	0.265302
HMGCR_rs6453131_T	Cholesteryl esters to total lipids ratio in medium HDL	M_HDL_CE_pct	Relative lipoprotein lipid concentrations	Medium HDL ratios	0.37 (0.04 to 0.70)	0.0297767
HMGCR_rs6453131_T	Free cholesterol to total lipids ratio in medium HDL	M_HDL_FC_pct	Relative lipoprotein lipid concentrations	Medium HDL ratios	-0.46 (-0.76 to -0.15)	0.00310866
HMGCR_rs6453131_T	Triglycerides to total lipids ratio in medium HDL	M_HDL_TG_pct	Relative lipoprotein lipid concentrations	Medium HDL ratios	-0.10 (-0.43 to 0.23)	0.55319
HMGCR_rs6453131_T	Phospholipids to total lipids ratio in medium LDL	M_LDL_PL_pct	Relative lipoprotein lipid concentrations	Medium LDL ratios	0.33 (0 to 0.65)	0.0466347
HMGCR_rs6453131_T	Cholesterol to total lipids ratio in medium LDL	M_LDL_C_pct	Relative lipoprotein lipid concentrations	Medium LDL ratios	-0.73 (-1.06 to -0.40)	1.16e-05
HMGCR_rs6453131_T	Cholesteryl esters to total lipids ratio in medium LDL	M_LDL_CE_pct	Relative lipoprotein lipid concentrations	Medium LDL ratios	-0.29 (-0.61 to 0.03)	0.0775642
HMGCR_rs6453131_T	Free cholesterol to total lipids ratio in medium LDL	M_LDL_FC_pct	Relative lipoprotein lipid concentrations	Medium LDL ratios	-0.18 (-0.51 to 0.14)	0.273181
HMGCR_rs6453131_T	Triglycerides to total lipids ratio in medium LDL	M_LDL_TG_pct	Relative lipoprotein lipid concentrations	Medium LDL ratios	0.63 (0.30 to 0.96)	0.000170107
HMGCR_rs6453131_T	Phospholipids to total lipids ratio in medium VLDL	M_VLDL_PL_pct	Relative lipoprotein lipid concentrations	Medium VLDL ratios	-0.77 (-1.11 to -0.44)	5.58e-06
HMGCR_rs6453131_T	Cholesterol to total lipids ratio in medium VLDL	M_VLDL_C_pct	Relative lipoprotein lipid concentrations	Medium VLDL ratios	-0.73 (-1.05 to -0.41)	1.03e-05
HMGCR_rs6453131_T	Cholesteryl esters to total lipids ratio in medium VLDL	M_VLDL_CE_pct	Relative lipoprotein lipid concentrations	Medium VLDL ratios	-0.72 (-1.04 to -0.39)	1.58e-05
HMGCR_rs6453131_T	Free cholesterol to total lipids ratio in medium VLDL	M_VLDL_FC_pct	Relative lipoprotein lipid concentrations	Medium VLDL ratios	-0.78 (-1.11 to -0.45)	2.91e-06
HMGCR_rs6453131_T	Triglycerides to total lipids ratio in medium VLDL	M_VLDL_TG_pct	Relative lipoprotein lipid concentrations	Medium VLDL ratios	0.62 (0.30 to 0.94)	0.00014584
HMGCR_rs6453131_T	Phospholipids to total lipids ratio in small HDL	S_HDL_PL_pct	Relative lipoprotein lipid concentrations	Small HDL ratios	0.20 (-0.12 to 0.51)	0.228162
HMGCR_rs6453131_T	Cholesterol to total lipids ratio in small HDL	S_HDL_C_pct	Relative lipoprotein lipid concentrations	Small HDL ratios	-0.11 (-0.44 to 0.22)	0.510384
HMGCR_rs6453131_T	Cholesteryl esters to total lipids ratio in small HDL	S_HDL_CE_pct	Relative lipoprotein lipid concentrations	Small HDL ratios	0.11 (-0.21 to 0.43)	0.489883
HMGCR_rs6453131_T	Free cholesterol to total lipids ratio in small HDL	S_HDL_FC_pct	Relative lipoprotein lipid concentrations	Small HDL ratios	-0.61 (-0.91 to -0.3)	0.000102999
HMGCR_rs6453131_T	Triglycerides to total lipids ratio in small HDL	S_HDL_TG_pct	Relative lipoprotein lipid concentrations	Small HDL ratios	0.01 (-0.31 to 0.34)	0.942281
HMGCR_rs6453131_T	Phospholipids to total lipids ratio in small LDL	S_LDL_PL_pct	Relative lipoprotein lipid concentrations	Small LDL ratios	-0.06 (-0.39 to 0.26)	0.708614
HMGCR_rs6453131_T	Cholesterol to total lipids ratio in small LDL	S_LDL_C_pct	Relative lipoprotein lipid concentrations	Small LDL ratios	-0.25 (-0.57 to 0.08)	0.142352
HMGCR_rs6453131_T	Cholesteryl esters to total lipids ratio in small LDL	S_LDL_CE_pct	Relative lipoprotein lipid concentrations	Small LDL ratios	-0.09 (-0.42 to 0.23)	0.568647
HMGCR_rs6453131_T	Free cholesterol to total lipids ratio in small LDL	S_LDL_FC_pct	Relative lipoprotein lipid concentrations	Small LDL ratios	-0.20 (-0.54 to 0.13)	0.229366
HMGCR_rs6453131_T	Triglycerides to total lipids ratio in small LDL	S_LDL_TG_pct	Relative lipoprotein lipid concentrations	Small LDL ratios	0.35 (0.02 to 0.68)	0.0390495
HMGCR_rs6453131_T	Phospholipids to total lipids ratio in small VLDL	S_VLDL_PL_pct	Relative lipoprotein lipid concentrations	Small VLDL ratios	-0.70 (-1.03 to -0.38)	2.32e-05
HMGCR_rs6453131_T	Cholesterol to total lipids ratio in small VLDL	S_VLDL_C_pct	Relative lipoprotein lipid concentrations	Small VLDL ratios	-0.72 (-1.05 to -0.40)	1.53e-05
HMGCR_rs6453131_T	Cholesteryl esters to total lipids ratio in small VLDL	S_VLDL_CE_pct	Relative lipoprotein lipid concentrations	Small VLDL ratios	-0.62 (-0.95 to -0.29)	0.000206895
HMGCR_rs6453131_T	Free cholesterol to total lipids ratio in small VLDL	S_VLDL_FC_pct	Relative lipoprotein lipid concentrations	Small VLDL ratios	-0.77 (-1.10 to -0.45)	3.3e-06
HMGCR_rs6453131_T	Triglycerides to total lipids ratio in small VLDL	S_VLDL_TG_pct	Relative lipoprotein lipid concentrations	Small VLDL ratios	0.56 (0.24 to 0.89)	0.000707878
HMGCR_rs6453131_T	Phospholipids to total lipids ratio in very large HDL	XL_HDL_PL_pct	Relative lipoprotein lipid concentrations	Very large HDL ratios	-0.09 (-0.41 to 0.23)	0.57589
HMGCR_rs6453131_T	Cholesterol to total lipids ratio in very large HDL	XL_HDL_C_pct	Relative lipoprotein lipid concentrations	Very large HDL ratios	0.09 (-0.22 to 0.40)	0.566334
HMGCR_rs6453131_T	Cholesteryl esters to total lipids ratio in very large HDL	XL_HDL_CE_pct	Relative lipoprotein lipid concentrations	Very large HDL ratios	0.21 (-0.10 to 0.52)	0.186362
HMGCR_rs6453131_T	Free cholesterol to total lipids ratio in very large HDL	XL_HDL_FC_pct	Relative lipoprotein lipid concentrations	Very large HDL ratios	-0.10 (-0.40 to 0.21)	0.535497
HMGCR_rs6453131_T	Triglycerides to total lipids ratio in very large HDL	XL_HDL_TG_pct	Relative lipoprotein lipid concentrations	Very large HDL ratios	-0.21 (-0.53 to 0.12)	0.219936
HMGCR_rs6453131_T	Phospholipids to total lipids ratio in very large VLDL	XL_VLDL_PL_pct	Relative lipoprotein lipid concentrations	Very large VLDL ratios	-0.26 (-0.59 to 0.08)	0.13232
HMGCR_rs6453131_T	Cholesterol to total lipids ratio in very large VLDL	XL_VLDL_C_pct	Relative lipoprotein lipid concentrations	Very large VLDL ratios	-0.15 (-0.47 to 0.18)	0.381618
HMGCR_rs6453131_T	Cholesteryl esters to total lipids ratio in very large VLDL	XL_VLDL_CE_pct	Relative lipoprotein lipid concentrations	Very large VLDL ratios	-0.06 (-0.38 to 0.26)	0.718428
HMGCR_rs6453131_T	Free cholesterol to total lipids ratio in very large VLDL	XL_VLDL_FC_pct	Relative lipoprotein lipid concentrations	Very large VLDL ratios	-0.37 (-0.70 to -0.04)	0.0282877
HMGCR_rs6453131_T	Triglycerides to total lipids ratio in very large VLDL	XL_VLDL_TG_pct	Relative lipoprotein lipid concentrations	Very large VLDL ratios	0.17 (-0.17 to 0.51)	0.31965
HMGCR_rs6453131_T	Phospholipids to total lipids ratio in very small VLDL	XS_VLDL_PL_pct	Relative lipoprotein lipid concentrations	Very small VLDL ratios	-0.22 (-0.54 to 0.10)	0.173999
HMGCR_rs6453131_T	Cholesterol to total lipids ratio in very small VLDL	XS_VLDL_C_pct	Relative lipoprotein lipid concentrations	Very small VLDL ratios	-0.83 (-1.16 to -0.50)	6.31e-07
HMGCR_rs6453131_T	Cholesteryl esters to total lipids ratio in very small VLDL	XS_VLDL_CE_pct	Relative lipoprotein lipid concentrations	Very small VLDL ratios	-0.81 (-1.13 to -0.48)	1.45e-06
HMGCR_rs6453131_T	Free cholesterol to total lipids ratio in very small VLDL	XS_VLDL_FC_pct	Relative lipoprotein lipid concentrations	Very small VLDL ratios	-0.75 (-1.07 to -0.43)	4.49e-06
HMGCR_rs6453131_T	Triglycerides to total lipids ratio in very small VLDL	XS_VLDL_TG_pct	Relative lipoprotein lipid concentrations	Very small VLDL ratios	0.78 (0.46 to 1.10)	2.07e-06
HMGCR_rs6453131_T	Total lipids in lipoprotein particles	Total_L	Total lipids	Total lipids	-0.93 (-1.25 to -0.61)	1.12e-08
HMGCR_rs6453131_T	Total lipids in VLDL	VLDL_L	Total lipids	Total lipids	-0.71 (-1.04 to -0.38)	2.01e-05
HMGCR_rs6453131_T	Total lipids in LDL	LDL_L	Total lipids	Total lipids	-1.01 (-1.33 to -0.68)	1.15e-09
HMGCR_rs6453131_T	Total lipids in HDL	HDL_L	Total lipids	Total lipids	-0.05 (-0.35 to 0.26)	0.774073
HMGCR_rs6453131_T	Total triglycerides	Total_TG	Triglycerides	Triglycerides	-0.50 (-0.83 to -0.18)	0.00246169
HMGCR_rs6453131_T	Triglycerides in VLDL	VLDL_TG	Triglycerides	Triglycerides	-0.50 (-0.82 to -0.17)	0.00265639
HMGCR_rs6453131_T	Triglycerides in LDL	LDL_TG	Triglycerides	Triglycerides	-0.64 (-0.97 to -0.32)	0.000114958
HMGCR_rs6453131_T	Triglycerides in HDL	HDL_TG	Triglycerides	Triglycerides	-0.16 (-0.49 to 0.17)	0.350991
PCSK9_rs12739979_T	Apolipoprotein B	ApoB	Apolipoproteins	Apolipoproteins	-0.97 (-1.94 to -0.01)	0.0480111
PCSK9_rs12739979_T	Apolipoprotein A1	ApoA1	Apolipoproteins	Apolipoproteins	-0.22 (-1.14 to 0.70)	0.635428
PCSK9_rs12739979_T	Ratio of apolipoprotein B to apolipoprotein A1	ApoB_by_ApoA1	Apolipoproteins	Apolipoproteins	-0.76 (-1.73 to 0.21)	0.122417
PCSK9_rs12739979_T	Total cholesterol	Total_C	Cholesterol	Cholesterol	-0.97 (-1.91 to -0.02)	0.0444377
PCSK9_rs12739979_T	Total cholesterol minus HDL-C	non_HDL_C	Cholesterol	Cholesterol	-1.01 (-1.97 to -0.05)	0.0393889
PCSK9_rs12739979_T	Remnant cholesterol (non-HDL, non-LDL -cholesterol)	Remnant_C	Cholesterol	Cholesterol	-0.96 (-1.92 to -0.01)	0.0484238
PCSK9_rs12739979_T	VLDL cholesterol	VLDL_C	Cholesterol	Cholesterol	-0.90 (-1.87 to 0.06)	0.0670232
PCSK9_rs12739979_T	Clinical LDL cholesterol	Clinical_LDL_C	Cholesterol	Cholesterol	-1.02 (-1.98 to -0.06)	0.0379415
PCSK9_rs12739979_T	LDL cholesterol	LDL_C	Cholesterol	Cholesterol	-1.00 (-1.96 to -0.04)	0.0408549
PCSK9_rs12739979_T	HDL cholesterol	HDL_C	Cholesterol	Cholesterol	-0.17 (-1.08 to 0.75)	0.721485
PCSK9_rs12739979_T	Total esterified cholesterol	Total_CE	Cholesteryl esters	Cholesteryl esters	-0.95 (-1.89 to -0.01)	0.0473976
PCSK9_rs12739979_T	Cholesteryl esters in VLDL	VLDL_CE	Cholesteryl esters	Cholesteryl esters	-0.92 (-1.89 to 0.05)	0.0628747
PCSK9_rs12739979_T	Cholesteryl esters in LDL	LDL_CE	Cholesteryl esters	Cholesteryl esters	-0.99 (-1.95 to -0.04)	0.0421709
PCSK9_rs12739979_T	Cholesteryl esters in HDL	HDL_CE	Cholesteryl esters	Cholesteryl esters	-0.15 (-1.07 to 0.77)	0.747946
PCSK9_rs12739979_T	Total free cholesterol	Total_FC	Free cholesterol	Free cholesterol	-0.99 (-1.94 to -0.04)	0.0413931
PCSK9_rs12739979_T	Free cholesterol in VLDL	VLDL_FC	Free cholesterol	Free cholesterol	-0.86 (-1.82 to 0.11)	0.0830624
PCSK9_rs12739979_T	Free cholesterol in LDL	LDL_FC	Free cholesterol	Free cholesterol	-0.99 (-1.95 to -0.03)	0.0437057
PCSK9_rs12739979_T	Free cholesterol in HDL	HDL_FC	Free cholesterol	Free cholesterol	-0.23 (-1.14 to 0.67)	0.614068
PCSK9_rs12739979_T	Total concentration of lipoprotein particles	Total_P	Lipoprotein particle concentrations	Lipoprotein particle concentrations	-0.52 (-1.45 to 0.41)	0.276472
PCSK9_rs12739979_T	Concentration of VLDL particles	VLDL_P	Lipoprotein particle concentrations	Lipoprotein particle concentrations	-0.80 (-1.77 to 0.17)	0.105875
PCSK9_rs12739979_T	Concentration of LDL particles	LDL_P	Lipoprotein particle concentrations	Lipoprotein particle concentrations	-0.96 (-1.93 to 0.01)	0.0523114
PCSK9_rs12739979_T	Concentration of HDL particles	HDL_P	Lipoprotein particle concentrations	Lipoprotein particle concentrations	-0.38 (-1.32 to 0.55)	0.419528
PCSK9_rs12739979_T	Average diameter for VLDL particles	VLDL_size	Lipoprotein particle sizes	Lipoprotein particle sizes	-0.42 (-1.36 to 0.52)	0.379671
PCSK9_rs12739979_T	Average diameter for LDL particles	LDL_size	Lipoprotein particle sizes	Lipoprotein particle sizes	0.26 (-0.71 to 1.22)	0.603614
PCSK9_rs12739979_T	Average diameter for HDL particles	HDL_size	Lipoprotein particle sizes	Lipoprotein particle sizes	0.12 (-0.78 to 1.02)	0.793414
PCSK9_rs12739979_T	Concentration of chylomicrons and extremely large VLDL particles	XXL_VLDL_P	Lipoprotein subclasses	Chylomicrons and extremely large VLDL	-0.51 (-1.48 to 0.47)	0.308356
PCSK9_rs12739979_T	Total lipids in chylomicrons and extremely large VLDL	XXL_VLDL_L	Lipoprotein subclasses	Chylomicrons and extremely large VLDL	-0.56 (-1.52 to 0.41)	0.255953
PCSK9_rs12739979_T	Phospholipids in chylomicrons and extremely large VLDL	XXL_VLDL_PL	Lipoprotein subclasses	Chylomicrons and extremely large VLDL	-0.48 (-1.45 to 0.49)	0.330618
PCSK9_rs12739979_T	Cholesterol in chylomicrons and extremely large VLDL	XXL_VLDL_C	Lipoprotein subclasses	Chylomicrons and extremely large VLDL	-0.59 (-1.56 to 0.38)	0.229775
PCSK9_rs12739979_T	Cholesteryl esters in chylomicrons and extremely large VLDL	XXL_VLDL_CE	Lipoprotein subclasses	Chylomicrons and extremely large VLDL	-0.66 (-1.63 to 0.31)	0.185535
PCSK9_rs12739979_T	Free cholesterol in chylomicrons and extremely large VLDL	XXL_VLDL_FC	Lipoprotein subclasses	Chylomicrons and extremely large VLDL	-0.50 (-1.47 to 0.47)	0.308909
PCSK9_rs12739979_T	Triglycerides in chylomicrons and extremely large VLDL	XXL_VLDL_TG	Lipoprotein subclasses	Chylomicrons and extremely large VLDL	-0.55 (-1.52 to 0.41)	0.26264
PCSK9_rs12739979_T	Concentration of IDL particles	IDL_P	Lipoprotein subclasses	IDL	-0.84 (-1.80 to 0.11)	0.0829434
PCSK9_rs12739979_T	Total lipids in IDL	IDL_L	Lipoprotein subclasses	IDL	-0.86 (-1.80 to 0.08)	0.0742254
PCSK9_rs12739979_T	Phospholipids in IDL	IDL_PL	Lipoprotein subclasses	IDL	-0.89 (-1.84 to 0.06)	0.0670634
PCSK9_rs12739979_T	Cholesterol in IDL	IDL_C	Lipoprotein subclasses	IDL	-0.87 (-1.81 to 0.08)	0.072133
PCSK9_rs12739979_T	Cholesteryl esters in IDL	IDL_CE	Lipoprotein subclasses	IDL	-0.83 (-1.77 to 0.12)	0.0860522
PCSK9_rs12739979_T	Free cholesterol in IDL	IDL_FC	Lipoprotein subclasses	IDL	-0.94 (-1.89 to 0.01)	0.0524677
PCSK9_rs12739979_T	Triglycerides in IDL	IDL_TG	Lipoprotein subclasses	IDL	-0.08 (-1.04 to 0.88)	0.863666
PCSK9_rs12739979_T	Concentration of large HDL particles	L_HDL_P	Lipoprotein subclasses	Large HDL	-0.05 (-0.95 to 0.85)	0.913254
PCSK9_rs12739979_T	Total lipids in large HDL	L_HDL_L	Lipoprotein subclasses	Large HDL	0.01 (-0.89 to 0.91)	0.978983
PCSK9_rs12739979_T	Phospholipids in large HDL	L_HDL_PL	Lipoprotein subclasses	Large HDL	0.02 (-0.89 to 0.92)	0.972304
PCSK9_rs12739979_T	Cholesterol in large HDL	L_HDL_C	Lipoprotein subclasses	Large HDL	-0.01 (-0.92 to 0.89)	0.976331
PCSK9_rs12739979_T	Cholesteryl esters in large HDL	L_HDL_CE	Lipoprotein subclasses	Large HDL	0 (-0.91 to 0.90)	0.991696
PCSK9_rs12739979_T	Free cholesterol in large HDL	L_HDL_FC	Lipoprotein subclasses	Large HDL	-0.07 (-0.97 to 0.83)	0.877875
PCSK9_rs12739979_T	Triglycerides in large HDL	L_HDL_TG	Lipoprotein subclasses	Large HDL	0.07 (-0.84 to 0.99)	0.872517
PCSK9_rs12739979_T	Concentration of large LDL particles	L_LDL_P	Lipoprotein subclasses	Large LDL	-0.86 (-1.83 to 0.11)	0.0831578
PCSK9_rs12739979_T	Total lipids in large LDL	L_LDL_L	Lipoprotein subclasses	Large LDL	-0.98 (-1.94 to -0.03)	0.043944
PCSK9_rs12739979_T	Phospholipids in large LDL	L_LDL_PL	Lipoprotein subclasses	Large LDL	-0.98 (-1.94 to -0.02)	0.0454353
PCSK9_rs12739979_T	Cholesterol in large LDL	L_LDL_C	Lipoprotein subclasses	Large LDL	-1 (-1.95 to -0.04)	0.0417442
PCSK9_rs12739979_T	Cholesteryl esters in large LDL	L_LDL_CE	Lipoprotein subclasses	Large LDL	-0.99 (-1.95 to -0.03)	0.0437863
PCSK9_rs12739979_T	Free cholesterol in large LDL	L_LDL_FC	Lipoprotein subclasses	Large LDL	-0.99 (-1.95 to -0.03)	0.0424612
PCSK9_rs12739979_T	Triglycerides in large LDL	L_LDL_TG	Lipoprotein subclasses	Large LDL	-0.29 (-1.25 to 0.67)	0.550607
PCSK9_rs12739979_T	Concentration of large VLDL particles	L_VLDL_P	Lipoprotein subclasses	Large VLDL	-0.59 (-1.55 to 0.38)	0.233094
PCSK9_rs12739979_T	Total lipids in large VLDL	L_VLDL_L	Lipoprotein subclasses	Large VLDL	-0.59 (-1.55 to 0.37)	0.227408
PCSK9_rs12739979_T	Phospholipids in large VLDL	L_VLDL_PL	Lipoprotein subclasses	Large VLDL	-0.55 (-1.51 to 0.41)	0.262372
PCSK9_rs12739979_T	Cholesterol in large VLDL	L_VLDL_C	Lipoprotein subclasses	Large VLDL	-0.68 (-1.64 to 0.28)	0.16523
PCSK9_rs12739979_T	Cholesteryl esters in large VLDL	L_VLDL_CE	Lipoprotein subclasses	Large VLDL	-0.73 (-1.70 to 0.24)	0.138171
PCSK9_rs12739979_T	Free cholesterol in large VLDL	L_VLDL_FC	Lipoprotein subclasses	Large VLDL	-0.62 (-1.58 to 0.34)	0.203366
PCSK9_rs12739979_T	Triglycerides in large VLDL	L_VLDL_TG	Lipoprotein subclasses	Large VLDL	-0.55 (-1.51 to 0.41)	0.259057
PCSK9_rs12739979_T	Concentration of medium HDL particles	M_HDL_P	Lipoprotein subclasses	Medium HDL	-0.17 (-1.09 to 0.76)	0.72543
PCSK9_rs12739979_T	Total lipids in medium HDL	M_HDL_L	Lipoprotein subclasses	Medium HDL	-0.13 (-1.06 to 0.8)	0.779161
PCSK9_rs12739979_T	Phospholipids in medium HDL	M_HDL_PL	Lipoprotein subclasses	Medium HDL	-0.12 (-1.06 to 0.81)	0.796753
PCSK9_rs12739979_T	Cholesterol in medium HDL	M_HDL_C	Lipoprotein subclasses	Medium HDL	-0.14 (-1.07 to 0.79)	0.774243
PCSK9_rs12739979_T	Cholesteryl esters in medium HDL	M_HDL_CE	Lipoprotein subclasses	Medium HDL	-0.12 (-1.05 to 0.81)	0.800054
PCSK9_rs12739979_T	Free cholesterol in medium HDL	M_HDL_FC	Lipoprotein subclasses	Medium HDL	-0.21 (-1.13 to 0.71)	0.655327
PCSK9_rs12739979_T	Triglycerides in medium HDL	M_HDL_TG	Lipoprotein subclasses	Medium HDL	-0.05 (-1.02 to 0.93)	0.92262
PCSK9_rs12739979_T	Concentration of medium LDL particles	M_LDL_P	Lipoprotein subclasses	Medium LDL	-1.04 (-2.00 to -0.08)	0.0332434
PCSK9_rs12739979_T	Total lipids in medium LDL	M_LDL_L	Lipoprotein subclasses	Medium LDL	-0.94 (-1.89 to 0.02)	0.0548339
PCSK9_rs12739979_T	Phospholipids in medium LDL	M_LDL_PL	Lipoprotein subclasses	Medium LDL	-0.91 (-1.87 to 0.05)	0.0624851
PCSK9_rs12739979_T	Cholesterol in medium LDL	M_LDL_C	Lipoprotein subclasses	Medium LDL	-0.95 (-1.91 to 0)	0.0507284
PCSK9_rs12739979_T	Cholesteryl esters in medium LDL	M_LDL_CE	Lipoprotein subclasses	Medium LDL	-0.93 (-1.89 to 0.02)	0.0558906
PCSK9_rs12739979_T	Free cholesterol in medium LDL	M_LDL_FC	Lipoprotein subclasses	Medium LDL	-0.95 (-1.91 to 0.02)	0.0541514
PCSK9_rs12739979_T	Triglycerides in medium LDL	M_LDL_TG	Lipoprotein subclasses	Medium LDL	-0.39 (-1.35 to 0.58)	0.432548
PCSK9_rs12739979_T	Concentration of medium VLDL particles	M_VLDL_P	Lipoprotein subclasses	Medium VLDL	-0.90 (-1.87 to 0.06)	0.0674886
PCSK9_rs12739979_T	Total lipids in medium VLDL	M_VLDL_L	Lipoprotein subclasses	Medium VLDL	-0.80 (-1.76 to 0.16)	0.103476
PCSK9_rs12739979_T	Phospholipids in medium VLDL	M_VLDL_PL	Lipoprotein subclasses	Medium VLDL	-0.89 (-1.86 to 0.07)	0.0702478
PCSK9_rs12739979_T	Cholesterol in medium VLDL	M_VLDL_C	Lipoprotein subclasses	Medium VLDL	-0.95 (-1.92 to 0.01)	0.0534217
PCSK9_rs12739979_T	Cholesteryl esters in medium VLDL	M_VLDL_CE	Lipoprotein subclasses	Medium VLDL	-0.91 (-1.88 to 0.06)	0.0653247
PCSK9_rs12739979_T	Free cholesterol in medium VLDL	M_VLDL_FC	Lipoprotein subclasses	Medium VLDL	-0.95 (-1.91 to 0.02)	0.0557882
PCSK9_rs12739979_T	Triglycerides in medium VLDL	M_VLDL_TG	Lipoprotein subclasses	Medium VLDL	-0.53 (-1.48 to 0.43)	0.280023
PCSK9_rs12739979_T	Concentration of small HDL particles	S_HDL_P	Lipoprotein subclasses	Small HDL	-0.46 (-1.39 to 0.47)	0.33638
PCSK9_rs12739979_T	Total lipids in small HDL	S_HDL_L	Lipoprotein subclasses	Small HDL	-0.44 (-1.37 to 0.49)	0.356608
PCSK9_rs12739979_T	Phospholipids in small HDL	S_HDL_PL	Lipoprotein subclasses	Small HDL	-0.41 (-1.35 to 0.53)	0.395753
PCSK9_rs12739979_T	Cholesterol in small HDL	S_HDL_C	Lipoprotein subclasses	Small HDL	-0.47 (-1.4 to 0.46)	0.31835
PCSK9_rs12739979_T	Cholesteryl esters in small HDL	S_HDL_CE	Lipoprotein subclasses	Small HDL	-0.44 (-1.37 to 0.49)	0.351254
PCSK9_rs12739979_T	Free cholesterol in small HDL	S_HDL_FC	Lipoprotein subclasses	Small HDL	-0.51 (-1.44 to 0.42)	0.2817
PCSK9_rs12739979_T	Triglycerides in small HDL	S_HDL_TG	Lipoprotein subclasses	Small HDL	-0.14 (-1.10 to 0.83)	0.783448
PCSK9_rs12739979_T	Concentration of small LDL particles	S_LDL_P	Lipoprotein subclasses	Small LDL	-1.06 (-2.03 to -0.1)	0.0301933
PCSK9_rs12739979_T	Total lipids in small LDL	S_LDL_L	Lipoprotein subclasses	Small LDL	-0.96 (-1.92 to 0)	0.0502166
PCSK9_rs12739979_T	Phospholipids in small LDL	S_LDL_PL	Lipoprotein subclasses	Small LDL	-0.87 (-1.83 to 0.10)	0.0773733
PCSK9_rs12739979_T	Cholesterol in small LDL	S_LDL_C	Lipoprotein subclasses	Small LDL	-0.99 (-1.95 to -0.03)	0.0431705
PCSK9_rs12739979_T	Cholesteryl esters in small LDL	S_LDL_CE	Lipoprotein subclasses	Small LDL	-0.99 (-1.95 to -0.03)	0.0423232
PCSK9_rs12739979_T	Free cholesterol in small LDL	S_LDL_FC	Lipoprotein subclasses	Small LDL	-0.92 (-1.88 to 0.04)	0.0614993
PCSK9_rs12739979_T	Triglycerides in small LDL	S_LDL_TG	Lipoprotein subclasses	Small LDL	-0.44 (-1.42 to 0.53)	0.373873
PCSK9_rs12739979_T	Concentration of small VLDL particles	S_VLDL_P	Lipoprotein subclasses	Small VLDL	-0.63 (-1.60 to 0.34)	0.201014
PCSK9_rs12739979_T	Total lipids in small VLDL	S_VLDL_L	Lipoprotein subclasses	Small VLDL	-0.63 (-1.59 to 0.34)	0.20413
PCSK9_rs12739979_T	Phospholipids in small VLDL	S_VLDL_PL	Lipoprotein subclasses	Small VLDL	-0.80 (-1.77 to 0.16)	0.103544
PCSK9_rs12739979_T	Cholesterol in small VLDL	S_VLDL_C	Lipoprotein subclasses	Small VLDL	-0.82 (-1.79 to 0.15)	0.0972959
PCSK9_rs12739979_T	Cholesteryl esters in small VLDL	S_VLDL_CE	Lipoprotein subclasses	Small VLDL	-0.76 (-1.73 to 0.21)	0.125594
PCSK9_rs12739979_T	Free cholesterol in small VLDL	S_VLDL_FC	Lipoprotein subclasses	Small VLDL	-0.90 (-1.87 to 0.07)	0.0688944
PCSK9_rs12739979_T	Triglycerides in small VLDL	S_VLDL_TG	Lipoprotein subclasses	Small VLDL	-0.20 (-1.16 to 0.77)	0.691954
PCSK9_rs12739979_T	Concentration of very large HDL particles	XL_HDL_P	Lipoprotein subclasses	Very large HDL	-0.17 (-1.06 to 0.73)	0.714434
PCSK9_rs12739979_T	Total lipids in very large HDL	XL_HDL_L	Lipoprotein subclasses	Very large HDL	-0.10 (-1.00 to 0.79)	0.819997
PCSK9_rs12739979_T	Phospholipids in very large HDL	XL_HDL_PL	Lipoprotein subclasses	Very large HDL	-0.06 (-0.96 to 0.84)	0.893023
PCSK9_rs12739979_T	Cholesterol in very large HDL	XL_HDL_C	Lipoprotein subclasses	Very large HDL	-0.16 (-1.06 to 0.74)	0.723368
PCSK9_rs12739979_T	Cholesteryl esters in very large HDL	XL_HDL_CE	Lipoprotein subclasses	Very large HDL	-0.14 (-1.05 to 0.76)	0.754215
PCSK9_rs12739979_T	Free cholesterol in very large HDL	XL_HDL_FC	Lipoprotein subclasses	Very large HDL	-0.23 (-1.13 to 0.67)	0.618398
PCSK9_rs12739979_T	Triglycerides in very large HDL	XL_HDL_TG	Lipoprotein subclasses	Very large HDL	-0.16 (-1.09 to 0.78)	0.742637
PCSK9_rs12739979_T	Concentration of very large VLDL particles	XL_VLDL_P	Lipoprotein subclasses	Very large VLDL	-0.57 (-1.53 to 0.40)	0.248398
PCSK9_rs12739979_T	Total lipids in very large VLDL	XL_VLDL_L	Lipoprotein subclasses	Very large VLDL	-0.60 (-1.56 to 0.36)	0.222597
PCSK9_rs12739979_T	Phospholipids in very large VLDL	XL_VLDL_PL	Lipoprotein subclasses	Very large VLDL	-0.63 (-1.60 to 0.33)	0.198159
PCSK9_rs12739979_T	Cholesterol in very large VLDL	XL_VLDL_C	Lipoprotein subclasses	Very large VLDL	-0.73 (-1.69 to 0.24)	0.140319
PCSK9_rs12739979_T	Cholesteryl esters in very large VLDL	XL_VLDL_CE	Lipoprotein subclasses	Very large VLDL	-0.76 (-1.72 to 0.21)	0.124712
PCSK9_rs12739979_T	Free cholesterol in very large VLDL	XL_VLDL_FC	Lipoprotein subclasses	Very large VLDL	-0.67 (-1.64 to 0.29)	0.172987
PCSK9_rs12739979_T	Triglycerides in very large VLDL	XL_VLDL_TG	Lipoprotein subclasses	Very large VLDL	-0.52 (-1.48 to 0.44)	0.286349
PCSK9_rs12739979_T	Concentration of very small VLDL particles	XS_VLDL_P	Lipoprotein subclasses	Very small VLDL	-0.71 (-1.66 to 0.24)	0.141139
PCSK9_rs12739979_T	Total lipids in very small VLDL	XS_VLDL_L	Lipoprotein subclasses	Very small VLDL	-0.65 (-1.60 to 0.30)	0.178909
PCSK9_rs12739979_T	Phospholipids in very small VLDL	XS_VLDL_PL	Lipoprotein subclasses	Very small VLDL	-0.59 (-1.54 to 0.37)	0.229284
PCSK9_rs12739979_T	Cholesterol in very small VLDL	XS_VLDL_C	Lipoprotein subclasses	Very small VLDL	-0.78 (-1.72 to 0.17)	0.105759
PCSK9_rs12739979_T	Cholesteryl esters in very small VLDL	XS_VLDL_CE	Lipoprotein subclasses	Very small VLDL	-0.78 (-1.73 to 0.16)	0.103156
PCSK9_rs12739979_T	Free cholesterol in very small VLDL	XS_VLDL_FC	Lipoprotein subclasses	Very small VLDL	-0.73 (-1.69 to 0.22)	0.129893
PCSK9_rs12739979_T	Triglycerides in very small VLDL	XS_VLDL_TG	Lipoprotein subclasses	Very small VLDL	0.03 (-0.94 to 1.00)	0.954234
PCSK9_rs12739979_T	Phosphoglycerides	Phosphoglyc	Other lipids	Other lipids	-0.79 (-1.72 to 0.15)	0.0983106
PCSK9_rs12739979_T	Ratio of triglycerides to phosphoglycerides	TG_by_PG	Other lipids	Other lipids	-0.22 (-1.18 to 0.73)	0.647473
PCSK9_rs12739979_T	Total cholines	Cholines	Other lipids	Other lipids	-0.82 (-1.74 to 0.11)	0.0855797
PCSK9_rs12739979_T	Phosphatidylcholines	Phosphatidylc	Other lipids	Other lipids	-0.67 (-1.60 to 0.25)	0.153491
PCSK9_rs12739979_T	Sphingomyelins	Sphingomyelins	Other lipids	Other lipids	-0.80 (-1.72 to 0.11)	0.085675
PCSK9_rs12739979_T	Total phospholipids in lipoprotein particles	Total_PL	Phospholipids	Phospholipids	-0.81 (-1.74 to 0.11)	0.0858619
PCSK9_rs12739979_T	Phospholipids in VLDL	VLDL_PL	Phospholipids	Phospholipids	-0.77 (-1.74 to 0.20)	0.118788
PCSK9_rs12739979_T	Phospholipids in LDL	LDL_PL	Phospholipids	Phospholipids	-0.96 (-1.92 to 0)	0.0490051
PCSK9_rs12739979_T	Phospholipids in HDL	HDL_PL	Phospholipids	Phospholipids	-0.15 (-1.06 to 0.76)	0.745287
PCSK9_rs12739979_T	Phospholipids to total lipids ratio in chylomicrons and extremely large VLDL	XXL_VLDL_PL_pct	Relative lipoprotein lipid concentrations	Chylomicrons and extremely large VLDL ratios	-0.03 (-1.01 to 0.94)	0.945056
PCSK9_rs12739979_T	Cholesterol to total lipids ratio in chylomicrons and extremely large VLDL	XXL_VLDL_C_pct	Relative lipoprotein lipid concentrations	Chylomicrons and extremely large VLDL ratios	0.14 (-0.84 to 1.11)	0.779774
PCSK9_rs12739979_T	Cholesteryl esters to total lipids ratio in chylomicrons and extremely large VLDL	XXL_VLDL_CE_pct	Relative lipoprotein lipid concentrations	Chylomicrons and extremely large VLDL ratios	0.14 (-0.83 to 1.10)	0.784093
PCSK9_rs12739979_T	Free cholesterol to total lipids ratio in chylomicrons and extremely large VLDL	XXL_VLDL_FC_pct	Relative lipoprotein lipid concentrations	Chylomicrons and extremely large VLDL ratios	0 (-0.98 to 0.98)	0.999197
PCSK9_rs12739979_T	Triglycerides to total lipids ratio in chylomicrons and extremely large VLDL	XXL_VLDL_TG_pct	Relative lipoprotein lipid concentrations	Chylomicrons and extremely large VLDL ratios	-0.23 (-1.21 to 0.75)	0.646363
PCSK9_rs12739979_T	Phospholipids to total lipids ratio in IDL	IDL_PL_pct	Relative lipoprotein lipid concentrations	IDL ratios	-0.29 (-1.25 to 0.67)	0.553308
PCSK9_rs12739979_T	Cholesterol to total lipids ratio in IDL	IDL_C_pct	Relative lipoprotein lipid concentrations	IDL ratios	-0.52 (-1.49 to 0.45)	0.296407
PCSK9_rs12739979_T	Cholesteryl esters to total lipids ratio in IDL	IDL_CE_pct	Relative lipoprotein lipid concentrations	IDL ratios	-0.10 (-1.06 to 0.86)	0.833689
PCSK9_rs12739979_T	Free cholesterol to total lipids ratio in IDL	IDL_FC_pct	Relative lipoprotein lipid concentrations	IDL ratios	-0.79 (-1.74 to 0.16)	0.10463
PCSK9_rs12739979_T	Triglycerides to total lipids ratio in IDL	IDL_TG_pct	Relative lipoprotein lipid concentrations	IDL ratios	0.91 (-0.06 to 1.88)	0.0653744
PCSK9_rs12739979_T	Phospholipids to total lipids ratio in large HDL	L_HDL_PL_pct	Relative lipoprotein lipid concentrations	Large HDL ratios	0.13 (-0.84 to 1.10)	0.79204
PCSK9_rs12739979_T	Cholesterol to total lipids ratio in large HDL	L_HDL_C_pct	Relative lipoprotein lipid concentrations	Large HDL ratios	0.04 (-0.95 to 1.03)	0.936524
PCSK9_rs12739979_T	Cholesteryl esters to total lipids ratio in large HDL	L_HDL_CE_pct	Relative lipoprotein lipid concentrations	Large HDL ratios	0.18 (-0.79 to 1.16)	0.710482
PCSK9_rs12739979_T	Free cholesterol to total lipids ratio in large HDL	L_HDL_FC_pct	Relative lipoprotein lipid concentrations	Large HDL ratios	-0.26 (-1.19 to 0.66)	0.577458
PCSK9_rs12739979_T	Triglycerides to total lipids ratio in large HDL	L_HDL_TG_pct	Relative lipoprotein lipid concentrations	Large HDL ratios	-0.09 (-1.05 to 0.87)	0.853522
PCSK9_rs12739979_T	Phospholipids to total lipids ratio in large LDL	L_LDL_PL_pct	Relative lipoprotein lipid concentrations	Large LDL ratios	0.58 (-0.37 to 1.54)	0.230868
PCSK9_rs12739979_T	Cholesterol to total lipids ratio in large LDL	L_LDL_C_pct	Relative lipoprotein lipid concentrations	Large LDL ratios	-0.89 (-1.87 to 0.08)	0.0720816
PCSK9_rs12739979_T	Cholesteryl esters to total lipids ratio in large LDL	L_LDL_CE_pct	Relative lipoprotein lipid concentrations	Large LDL ratios	-0.7 (-1.66 to 0.25)	0.15043
PCSK9_rs12739979_T	Free cholesterol to total lipids ratio in large LDL	L_LDL_FC_pct	Relative lipoprotein lipid concentrations	Large LDL ratios	-0.27 (-1.22 to 0.68)	0.581223
PCSK9_rs12739979_T	Triglycerides to total lipids ratio in large LDL	L_LDL_TG_pct	Relative lipoprotein lipid concentrations	Large LDL ratios	0.9 (-0.07 to 1.88)	0.0685011
PCSK9_rs12739979_T	Phospholipids to total lipids ratio in large VLDL	L_VLDL_PL_pct	Relative lipoprotein lipid concentrations	Large VLDL ratios	0.13 (-0.84 to 1.11)	0.789453
PCSK9_rs12739979_T	Cholesterol to total lipids ratio in large VLDL	L_VLDL_C_pct	Relative lipoprotein lipid concentrations	Large VLDL ratios	-0.17 (-1.16 to 0.81)	0.734833
PCSK9_rs12739979_T	Cholesteryl esters to total lipids ratio in large VLDL	L_VLDL_CE_pct	Relative lipoprotein lipid concentrations	Large VLDL ratios	-0.21 (-1.19 to 0.76)	0.668267
PCSK9_rs12739979_T	Free cholesterol to total lipids ratio in large VLDL	L_VLDL_FC_pct	Relative lipoprotein lipid concentrations	Large VLDL ratios	-0.08 (-1.05 to 0.88)	0.863148
PCSK9_rs12739979_T	Triglycerides to total lipids ratio in large VLDL	L_VLDL_TG_pct	Relative lipoprotein lipid concentrations	Large VLDL ratios	0.26 (-0.71 to 1.23)	0.599368
PCSK9_rs12739979_T	Phospholipids to total lipids ratio in medium HDL	M_HDL_PL_pct	Relative lipoprotein lipid concentrations	Medium HDL ratios	0.13 (-0.83 to 1.08)	0.79672
PCSK9_rs12739979_T	Cholesterol to total lipids ratio in medium HDL	M_HDL_C_pct	Relative lipoprotein lipid concentrations	Medium HDL ratios	0.03 (-0.95 to 1.00)	0.953475
PCSK9_rs12739979_T	Cholesteryl esters to total lipids ratio in medium HDL	M_HDL_CE_pct	Relative lipoprotein lipid concentrations	Medium HDL ratios	0.13 (-0.85 to 1.11)	0.794917
PCSK9_rs12739979_T	Free cholesterol to total lipids ratio in medium HDL	M_HDL_FC_pct	Relative lipoprotein lipid concentrations	Medium HDL ratios	-0.28 (-1.18 to 0.62)	0.540148
PCSK9_rs12739979_T	Triglycerides to total lipids ratio in medium HDL	M_HDL_TG_pct	Relative lipoprotein lipid concentrations	Medium HDL ratios	-0.03 (-0.99 to 0.94)	0.956103
PCSK9_rs12739979_T	Phospholipids to total lipids ratio in medium LDL	M_LDL_PL_pct	Relative lipoprotein lipid concentrations	Medium LDL ratios	0.58 (-0.38 to 1.54)	0.236032
PCSK9_rs12739979_T	Cholesterol to total lipids ratio in medium LDL	M_LDL_C_pct	Relative lipoprotein lipid concentrations	Medium LDL ratios	-0.92 (-1.88 to 0.04)	0.0615989
PCSK9_rs12739979_T	Cholesteryl esters to total lipids ratio in medium LDL	M_LDL_CE_pct	Relative lipoprotein lipid concentrations	Medium LDL ratios	-0.58 (-1.53 to 0.37)	0.229726
PCSK9_rs12739979_T	Free cholesterol to total lipids ratio in medium LDL	M_LDL_FC_pct	Relative lipoprotein lipid concentrations	Medium LDL ratios	0.05 (-0.91 to 1.02)	0.91196
PCSK9_rs12739979_T	Triglycerides to total lipids ratio in medium LDL	M_LDL_TG_pct	Relative lipoprotein lipid concentrations	Medium LDL ratios	0.82 (-0.15 to 1.79)	0.0977717
PCSK9_rs12739979_T	Phospholipids to total lipids ratio in medium VLDL	M_VLDL_PL_pct	Relative lipoprotein lipid concentrations	Medium VLDL ratios	-0.64 (-1.63 to 0.34)	0.201243
PCSK9_rs12739979_T	Cholesterol to total lipids ratio in medium VLDL	M_VLDL_C_pct	Relative lipoprotein lipid concentrations	Medium VLDL ratios	-0.45 (-1.41 to 0.51)	0.358976
PCSK9_rs12739979_T	Cholesteryl esters to total lipids ratio in medium VLDL	M_VLDL_CE_pct	Relative lipoprotein lipid concentrations	Medium VLDL ratios	-0.35 (-1.31 to 0.61)	0.46871
PCSK9_rs12739979_T	Free cholesterol to total lipids ratio in medium VLDL	M_VLDL_FC_pct	Relative lipoprotein lipid concentrations	Medium VLDL ratios	-0.62 (-1.59 to 0.34)	0.207058
PCSK9_rs12739979_T	Triglycerides to total lipids ratio in medium VLDL	M_VLDL_TG_pct	Relative lipoprotein lipid concentrations	Medium VLDL ratios	0.50 (-0.44 to 1.45)	0.297845
PCSK9_rs12739979_T	Phospholipids to total lipids ratio in small HDL	S_HDL_PL_pct	Relative lipoprotein lipid concentrations	Small HDL ratios	0.21 (-0.72 to 1.15)	0.654871
PCSK9_rs12739979_T	Cholesterol to total lipids ratio in small HDL	S_HDL_C_pct	Relative lipoprotein lipid concentrations	Small HDL ratios	-0.18 (-1.14 to 0.79)	0.719581
PCSK9_rs12739979_T	Cholesteryl esters to total lipids ratio in small HDL	S_HDL_CE_pct	Relative lipoprotein lipid concentrations	Small HDL ratios	-0.12 (-1.07 to 0.83)	0.802735
PCSK9_rs12739979_T	Free cholesterol to total lipids ratio in small HDL	S_HDL_FC_pct	Relative lipoprotein lipid concentrations	Small HDL ratios	-0.14 (-1.05 to 0.76)	0.757962
PCSK9_rs12739979_T	Triglycerides to total lipids ratio in small HDL	S_HDL_TG_pct	Relative lipoprotein lipid concentrations	Small HDL ratios	0.11 (-0.85 to 1.07)	0.823362
PCSK9_rs12739979_T	Phospholipids to total lipids ratio in small LDL	S_LDL_PL_pct	Relative lipoprotein lipid concentrations	Small LDL ratios	0.71 (-0.25 to 1.67)	0.148409
PCSK9_rs12739979_T	Cholesterol to total lipids ratio in small LDL	S_LDL_C_pct	Relative lipoprotein lipid concentrations	Small LDL ratios	-0.91 (-1.88 to 0.05)	0.0643723
PCSK9_rs12739979_T	Cholesteryl esters to total lipids ratio in small LDL	S_LDL_CE_pct	Relative lipoprotein lipid concentrations	Small LDL ratios	-0.80 (-1.76 to 0.16)	0.100668
PCSK9_rs12739979_T	Free cholesterol to total lipids ratio in small LDL	S_LDL_FC_pct	Relative lipoprotein lipid concentrations	Small LDL ratios	0.02 (-0.97 to 1.00)	0.973159
PCSK9_rs12739979_T	Triglycerides to total lipids ratio in small LDL	S_LDL_TG_pct	Relative lipoprotein lipid concentrations	Small LDL ratios	0.37 (-0.60 to 1.35)	0.454187
PCSK9_rs12739979_T	Phospholipids to total lipids ratio in small VLDL	S_VLDL_PL_pct	Relative lipoprotein lipid concentrations	Small VLDL ratios	-0.75 (-1.71 to 0.22)	0.128345
PCSK9_rs12739979_T	Cholesterol to total lipids ratio in small VLDL	S_VLDL_C_pct	Relative lipoprotein lipid concentrations	Small VLDL ratios	-0.67 (-1.64 to 0.30)	0.17643
PCSK9_rs12739979_T	Cholesteryl esters to total lipids ratio in small VLDL	S_VLDL_CE_pct	Relative lipoprotein lipid concentrations	Small VLDL ratios	-0.52 (-1.49 to 0.45)	0.29218
PCSK9_rs12739979_T	Free cholesterol to total lipids ratio in small VLDL	S_VLDL_FC_pct	Relative lipoprotein lipid concentrations	Small VLDL ratios	-0.78 (-1.74 to 0.19)	0.113726
PCSK9_rs12739979_T	Triglycerides to total lipids ratio in small VLDL	S_VLDL_TG_pct	Relative lipoprotein lipid concentrations	Small VLDL ratios	0.66 (-0.30 to 1.63)	0.178774
PCSK9_rs12739979_T	Phospholipids to total lipids ratio in very large HDL	XL_HDL_PL_pct	Relative lipoprotein lipid concentrations	Very large HDL ratios	0.30 (-0.63 to 1.23)	0.52588
PCSK9_rs12739979_T	Cholesterol to total lipids ratio in very large HDL	XL_HDL_C_pct	Relative lipoprotein lipid concentrations	Very large HDL ratios	-0.17 (-1.08 to 0.73)	0.706713
PCSK9_rs12739979_T	Cholesteryl esters to total lipids ratio in very large HDL	XL_HDL_CE_pct	Relative lipoprotein lipid concentrations	Very large HDL ratios	-0.09 (-1.02 to 0.83)	0.840101
PCSK9_rs12739979_T	Free cholesterol to total lipids ratio in very large HDL	XL_HDL_FC_pct	Relative lipoprotein lipid concentrations	Very large HDL ratios	-0.21 (-1.11 to 0.70)	0.653615
PCSK9_rs12739979_T	Triglycerides to total lipids ratio in very large HDL	XL_HDL_TG_pct	Relative lipoprotein lipid concentrations	Very large HDL ratios	-0.11 (-1.08 to 0.86)	0.826892
PCSK9_rs12739979_T	Phospholipids to total lipids ratio in very large VLDL	XL_VLDL_PL_pct	Relative lipoprotein lipid concentrations	Very large VLDL ratios	-0.29 (-1.28 to 0.70)	0.56059
PCSK9_rs12739979_T	Cholesterol to total lipids ratio in very large VLDL	XL_VLDL_C_pct	Relative lipoprotein lipid concentrations	Very large VLDL ratios	0 (-0.97 to 0.96)	0.995585
PCSK9_rs12739979_T	Cholesteryl esters to total lipids ratio in very large VLDL	XL_VLDL_CE_pct	Relative lipoprotein lipid concentrations	Very large VLDL ratios	0.12 (-0.83 to 1.08)	0.802849
PCSK9_rs12739979_T	Free cholesterol to total lipids ratio in very large VLDL	XL_VLDL_FC_pct	Relative lipoprotein lipid concentrations	Very large VLDL ratios	-0.33 (-1.31 to 0.65)	0.508724
PCSK9_rs12739979_T	Triglycerides to total lipids ratio in very large VLDL	XL_VLDL_TG_pct	Relative lipoprotein lipid concentrations	Very large VLDL ratios	0.05 (-0.96 to 1.05)	0.9291
PCSK9_rs12739979_T	Phospholipids to total lipids ratio in very small VLDL	XS_VLDL_PL_pct	Relative lipoprotein lipid concentrations	Very small VLDL ratios	0.09 (-0.86 to 1.03)	0.856684
PCSK9_rs12739979_T	Cholesterol to total lipids ratio in very small VLDL	XS_VLDL_C_pct	Relative lipoprotein lipid concentrations	Very small VLDL ratios	-0.84 (-1.81 to 0.12)	0.0871927
PCSK9_rs12739979_T	Cholesteryl esters to total lipids ratio in very small VLDL	XS_VLDL_CE_pct	Relative lipoprotein lipid concentrations	Very small VLDL ratios	-0.74 (-1.71 to 0.23)	0.134763
PCSK9_rs12739979_T	Free cholesterol to total lipids ratio in very small VLDL	XS_VLDL_FC_pct	Relative lipoprotein lipid concentrations	Very small VLDL ratios	-1.03 (-1.97 to -0.08)	0.0330929
PCSK9_rs12739979_T	Triglycerides to total lipids ratio in very small VLDL	XS_VLDL_TG_pct	Relative lipoprotein lipid concentrations	Very small VLDL ratios	0.89 (-0.06 to 1.84)	0.0653623
PCSK9_rs12739979_T	Total lipids in lipoprotein particles	Total_L	Total lipids	Total lipids	-0.94 (-1.89 to 0)	0.0511586
PCSK9_rs12739979_T	Total lipids in VLDL	VLDL_L	Total lipids	Total lipids	-0.71 (-1.67 to 0.26)	0.149788
PCSK9_rs12739979_T	Total lipids in LDL	LDL_L	Total lipids	Total lipids	-0.98 (-1.94 to -0.02)	0.0443995
PCSK9_rs12739979_T	Total lipids in HDL	HDL_L	Total lipids	Total lipids	-0.16 (-1.07 to 0.75)	0.726076
PCSK9_rs12739979_T	Total triglycerides	Total_TG	Triglycerides	Triglycerides	-0.47 (-1.44 to 0.49)	0.333946
PCSK9_rs12739979_T	Triglycerides in VLDL	VLDL_TG	Triglycerides	Triglycerides	-0.51 (-1.47 to 0.45)	0.294468
PCSK9_rs12739979_T	Triglycerides in LDL	LDL_TG	Triglycerides	Triglycerides	-0.35 (-1.31 to 0.62)	0.479798
PCSK9_rs12739979_T	Triglycerides in HDL	HDL_TG	Triglycerides	Triglycerides	-0.05 (-1.03 to 0.92)	0.912595

## Sheet: Table S8
Table S7. The effect of genetic inhibition of HMGCR and PCSK9 on safety outcomes in the "Children of 1997" birth cohort
Target	Outcome	Abbreviation	Group	Subgroup	Beta (95% CI)	P value
HMGCR	Linoleic acid	LA	Fatty acids	Fatty acids	-0.79 (-1.25 to -0.34)	0.000637034
HMGCR	Omega-6 fatty acids	Omega_6	Fatty acids	Fatty acids	-0.76 (-1.21 to -0.30)	0.00114283
HMGCR	Polyunsaturated fatty acids	PUFA	Fatty acids	Fatty acids	-0.72 (-1.18 to -0.27)	0.00187604
HMGCR	Total fatty acids	Total_FA	Fatty acids	Fatty acids	-0.64 (-1.10 to -0.18)	0.00617557
HMGCR	Saturated fatty acids	SFA	Fatty acids	Fatty acids	-0.60 (-1.06 to -0.14)	0.0103557
HMGCR	Pyruvate	Pyruvate	Glycolysis related metabolites	Glycolysis related metabolites	-0.59 (-1.04 to -0.13)	0.0110786
HMGCR	FVC	FVC	Lung function	Lung function	-0.43 (-0.77 to -0.09)	0.0126404
HMGCR	FEV1	FEV1	Lung function	Lung function	-0.40 (-0.74 to -0.06)	0.0201453
HMGCR	Head circumference	Head circumference	Anthoropometrics	Anthoropometrics	-0.48 (-0.90 to -0.07)	0.0231634
PCSK9	Acetate	Acetate	Ketone bodies	Ketone bodies	0.74 (0.09 to 1.39)	0.0246958
PCSK9	Isoleucine	Ile	Amino acids	Branched-chain amino acids	0.60 (0.03 to 1.17)	0.0387494
PCSK9	Hgb	Hgb	Haematologic traits	Haematologic traits	0.47 (0.02 to 0.92)	0.0389276
HMGCR	Glycerol	Glycerol	Glycolysis related metabolites	Glycolysis related metabolites	0.50 (0.02 to 0.97)	0.039073
HMGCR	Height	Height	Anthoropometrics	Anthoropometrics	-0.32 (-0.63 to -0.01)	0.0419399
PCSK9	Omega-6 fatty acids	Omega_6	Fatty acids	Fatty acids	-0.63 (-1.24 to -0.01)	0.0470429
HMGCR	Monounsaturated fatty acids	MUFA	Fatty acids	Fatty acids	-0.46 (-0.92 to 0)	0.0476528
PCSK9	Polyunsaturated fatty acids	PUFA	Fatty acids	Fatty acids	-0.62 (-1.24 to -0.01)	0.0478902
HMGCR	Lactate	Lactate	Glycolysis related metabolites	Glycolysis related metabolites	-0.45 (-0.92 to 0.01)	0.0534364
PCSK9	Linoleic acid	LA	Fatty acids	Fatty acids	-0.60 (-1.22 to 0.01)	0.0544066
HMGCR	FEF 25-75%	FEF 25-75%	Lung function	Lung function	-0.39 (-0.80 to 0.02)	0.0626137
PCSK9	Bilirubin	Bilirubin	Liver function	Liver function	-0.58 (-1.20 to 0.04)	0.0665814
PCSK9	Arm circumference	Arm circumference	Anthoropometrics	Anthoropometrics	-0.54 (-1.12 to 0.04)	0.068355
PCSK9	Degree of unsaturation	Unsaturation	Fatty acids	Fatty acids	-0.55 (-1.16 to 0.07)	0.0821205
PCSK9	MCH	MCH	Haematologic traits	Haematologic traits	0.54 (-0.08 to 1.17)	0.0894531
PCSK9	Protein	Protein	Liver function	Liver function	-0.53 (-1.14 to 0.08)	0.0898947
PCSK9	Pulse	Pulse	Anthoropometrics	Anthoropometrics	0.51 (-0.08 to 1.11)	0.0900223
PCSK9	MCHC	MCHC	Haematologic traits	Haematologic traits	0.52 (-0.10 to 1.14)	0.102522
PCSK9	Total concentration of branched-chain amino acids (leucine + isoleucine + valine)	Total_BCAA	Amino acids	Branched-chain amino acids	0.46 (-0.10 to 1.01)	0.104829
PCSK9	RBC	RBC	Haematologic traits	Haematologic traits	-0.42 (-0.92 to 0.09)	0.108531
PCSK9	MCV	MCV	Haematologic traits	Haematologic traits	0.51 (-0.12 to 1.14)	0.112793
HMGCR	MCHC	MCHC	Haematologic traits	Haematologic traits	0.37 (-0.09 to 0.83)	0.11905
PCSK9	Acetoacetate	Acetoacetate	Ketone bodies	Ketone bodies	0.50 (-0.13 to 1.12)	0.121145
HMGCR	Sitting height	Sitting height	Anthoropometrics	Anthoropometrics	-0.29 (-0.66 to 0.09)	0.135014
PCSK9	Valine	Val	Amino acids	Branched-chain amino acids	0.44 (-0.14 to 1.01)	0.136555
HMGCR	Hip circumference	Hip circumference	Anthoropometrics	Anthoropometrics	-0.34 (-0.80 to 0.11)	0.136585
HMGCR	Ratio of linoleic acid to total fatty acids	LA_pct	Fatty acids	Fatty acid ratios	-0.34 (-0.80 to 0.12)	0.14828
PCSK9	Total fatty acids	Total_FA	Fatty acids	Fatty acids	-0.45 (-1.07 to 0.16)	0.150299
HMGCR	Neutrophils %	Neutrophils %	Haematologic traits	Haematologic traits	-0.34 (-0.80 to 0.12)	0.151293
HMGCR	MCH	MCH	Haematologic traits	Haematologic traits	0.33 (-0.13 to 0.80)	0.160136
PCSK9	Ratio of monounsaturated fatty acids to total fatty acids	MUFA_pct	Fatty acids	Fatty acid ratios	0.42 (-0.18 to 1.03)	0.168317
HMGCR	Neutrophils	Neutrophils	Haematologic traits	Haematologic traits	-0.33 (-0.80 to 0.15)	0.180307
HMGCR	3-Hydroxybutyrate	bOHbutyrate	Ketone bodies	Ketone bodies	0.31 (-0.15 to 0.78)	0.187445
HMGCR	Lymphocytes %	Lymphocytes %	Haematologic traits	Haematologic traits	0.31 (-0.16 to 0.78)	0.190547
PCSK9	Saturated fatty acids	SFA	Fatty acids	Fatty acids	-0.41 (-1.03 to 0.21)	0.192368
HMGCR	MPV	MPV	Haematologic traits	Haematologic traits	0.31 (-0.16 to 0.78)	0.193177
HMGCR	Systolic blood pressure	Systolic blood pressure	Anthoropometrics	Anthoropometrics	0.25 (-0.13 to 0.64)	0.197987
HMGCR	Platelet	Platelet	Haematologic traits	Haematologic traits	-0.30 (-0.76 to 0.16)	0.200752
PCSK9	Left leg fat %	Left leg fat %	Body composition by impedance	Body composition by impedance	-0.24 (-0.61 to 0.13)	0.200815
HMGCR	Trunk muscle mass	Trunk muscle mass	Body composition by impedance	Body composition by impedance	-0.18 (-0.45 to 0.10)	0.208703
PCSK9	Ratio of polyunsaturated fatty acids to monounsaturated fatty acids	PUFA_by_MUFA	Fatty acids	Fatty acid ratios	-0.39 (-1.01 to 0.22)	0.211209
HMGCR	Omega-3 fatty acids	Omega_3	Fatty acids	Fatty acids	-0.29 (-0.75 to 0.17)	0.215619
PCSK9	Diastolic blood pressure	Diastolic blood pressure	Anthoropometrics	Anthoropometrics	0.37 (-0.22 to 0.96)	0.216289
PCSK9	3-Hydroxybutyrate	bOHbutyrate	Ketone bodies	Ketone bodies	0.39 (-0.23 to 1.02)	0.217269
HMGCR	RBC	RBC	Haematologic traits	Haematologic traits	-0.24 (-0.61 to 0.14)	0.218155
HMGCR	Basal metabolic rate (kJ)	Basal metabolic rate (kJ)	Body composition by impedance	Body composition by impedance	-0.20 (-0.51 to 0.12)	0.2185
HMGCR	PEF	PEF	Lung function	Lung function	-0.24 (-0.63 to 0.14)	0.221227
HMGCR	Alanine	Ala	Amino acids	Amino acids	-0.29 (-0.75 to 0.18)	0.224138
HMGCR	Docosahexaenoic acid	DHA	Fatty acids	Fatty acids	-0.28 (-0.73 to 0.18)	0.232205
PCSK9	Omega-3 fatty acids	Omega_3	Fatty acids	Fatty acids	-0.37 (-0.99 to 0.24)	0.235457
HMGCR	Acetoacetate	Acetoacetate	Ketone bodies	Ketone bodies	0.28 (-0.18 to 0.74)	0.236407
HMGCR	Protein	Protein	Liver function	Liver function	-0.27 (-0.73 to 0.18)	0.237132
HMGCR	MCV	MCV	Haematologic traits	Haematologic traits	0.28 (-0.19 to 0.75)	0.2406
PCSK9	Leucine	Leu	Amino acids	Branched-chain amino acids	0.31 (-0.23 to 0.84)	0.258855
PCSK9	Docosahexaenoic acid	DHA	Fatty acids	Fatty acids	-0.35 (-0.96 to 0.26)	0.264984
PCSK9	RDW	RDW	Haematologic traits	Haematologic traits	-0.36 (-0.98 to 0.27)	0.265662
PCSK9	MPV	MPV	Haematologic traits	Haematologic traits	0.34 (-0.29 to 0.97)	0.286188
PCSK9	Urea	Urea	Renal function	Renal function	0.32 (-0.27 to 0.91)	0.28683
HMGCR	Glycine	Gly	Amino acids	Amino acids	-0.25 (-0.70 to 0.21)	0.287987
PCSK9	Ratio of linoleic acid to total fatty acids	LA_pct	Fatty acids	Fatty acid ratios	-0.34 (-0.96 to 0.29)	0.288088
PCSK9	Left arm fat %	Left arm fat %	Body composition by impedance	Body composition by impedance	-0.22 (-0.61 to 0.18)	0.288358
PCSK9	PEF	PEF	Lung function	Lung function	0.28 (-0.24 to 0.79)	0.29267
HMGCR	Albumin	Albumin	Fluid balance	Fluid balance	-0.23 (-0.67 to 0.21)	0.302364
PCSK9	ALP	ALP	Liver function	Liver function	0.26 (-0.24 to 0.77)	0.309834
PCSK9	Histidine	His	Amino acids	Amino acids	0.31 (-0.30 to 0.93)	0.316651
HMGCR	Glycoprotein acetyls	GlycA	Inflammation	Inflammation	-0.23 (-0.70 to 0.23)	0.323245
PCSK9	Right leg fat %	Right leg fat %	Body composition by impedance	Body composition by impedance	-0.19 (-0.57 to 0.19)	0.326295
PCSK9	Glycerol	Glycerol	Glycolysis related metabolites	Glycolysis related metabolites	-0.32 (-0.95 to 0.32)	0.327029
PCSK9	Alanine	Ala	Amino acids	Amino acids	-0.31 (-0.93 to 0.32)	0.334912
PCSK9	Monocytes %	Monocytes %	Haematologic traits	Haematologic traits	0.30 (-0.32 to 0.93)	0.341809
PCSK9	Citrate	Citrate	Glycolysis related metabolites	Glycolysis related metabolites	0.29 (-0.31 to 0.90)	0.344071
PCSK9	Albumin	Albumin	Fluid balance	Fluid balance	-0.28 (-0.87 to 0.31)	0.357417
HMGCR	Waist circumference	Waist circumference	Anthoropometrics	Anthoropometrics	-0.20 (-0.64 to 0.23)	0.360792
PCSK9	Basophils %	Basophils %	Haematologic traits	Haematologic traits	0.29 (-0.34 to 0.93)	0.362722
PCSK9	Lactate	Lactate	Glycolysis related metabolites	Glycolysis related metabolites	-0.29 (-0.91 to 0.33)	0.363608
HMGCR	Weight	Weight	Anthoropometrics	Anthoropometrics	-0.19 (-0.59 to 0.22)	0.365472
PCSK9	Ratio of polyunsaturated fatty acids to total fatty acids	PUFA_pct	Fatty acids	Fatty acid ratios	-0.29 (-0.92 to 0.34)	0.369932
PCSK9	Total body fat %	Total body fat %	Body composition by impedance	Body composition by impedance	-0.19 (-0.63 to 0.24)	0.376501
HMGCR	Left leg muscle mass	Left leg muscle mass	Body composition by impedance	Body composition by impedance	-0.12 (-0.37 to 0.14)	0.377214
HMGCR	Total muscle mass	Total muscle mass	Body composition by impedance	Body composition by impedance	-0.11 (-0.36 to 0.14)	0.389232
PCSK9	Glycine	Gly	Amino acids	Amino acids	-0.27 (-0.88 to 0.35)	0.39104
HMGCR	Bone mass	Bone mass	Body composition by impedance	Body composition by impedance	-0.16 (-0.53 to 0.21)	0.391295
HMGCR	Phenylalanine	Phe	Amino acids	Aromatic amino acids	-0.20 (-0.65 to 0.26)	0.39721
HMGCR	Physique rating	Physique rating	Body composition by impedance	Body composition by impedance	-0.19 (-0.64 to 0.26)	0.403062
PCSK9	WBC	WBC	Haematologic traits	Haematologic traits	-0.27 (-0.90 to 0.36)	0.403447
HMGCR	Histidine	His	Amino acids	Amino acids	-0.19 (-0.65 to 0.26)	0.405859
PCSK9	Trunk fat %	Trunk fat %	Body composition by impedance	Body composition by impedance	-0.20 (-0.68 to 0.28)	0.408595
PCSK9	FEV1/FVC	FEV1/FVC	Lung function	Lung function	0.27 (-0.38 to 0.91)	0.41602
PCSK9	Platelet	Platelet	Haematologic traits	Haematologic traits	-0.26 (-0.88 to 0.37)	0.420432
HMGCR	WBC	WBC	Haematologic traits	Haematologic traits	-0.19 (-0.66 to 0.28)	0.420553
PCSK9	Glutamine	Gln	Amino acids	Amino acids	-0.23 (-0.80 to 0.34)	0.426743
HMGCR	Left leg fat %	Left leg fat %	Body composition by impedance	Body composition by impedance	0.11 (-0.16 to 0.39)	0.427104
HMGCR	Acetone	Acetone	Ketone bodies	Ketone bodies	0.18 (-0.28 to 0.65)	0.436563
PCSK9	Neutrophils	Neutrophils	Haematologic traits	Haematologic traits	-0.25 (-0.90 to 0.39)	0.439434
HMGCR	Left arm muscle mass	Left arm muscle mass	Body composition by impedance	Body composition by impedance	-0.10 (-0.35 to 0.15)	0.445657
PCSK9	Bone mass	Bone mass	Body composition by impedance	Body composition by impedance	-0.19 (-0.69 to 0.31)	0.456788
PCSK9	Acetone	Acetone	Ketone bodies	Ketone bodies	0.23 (-0.39 to 0.86)	0.465658
HMGCR	Metabolic age	Metabolic age	Body composition by impedance	Body composition by impedance	-0.17 (-0.63 to 0.29)	0.466793
PCSK9	FEV1	FEV1	Lung function	Lung function	0.17 (-0.29 to 0.62)	0.46802
PCSK9	Systolic blood pressure	Systolic blood pressure	Anthoropometrics	Anthoropometrics	0.19 (-0.33 to 0.71)	0.468414
HMGCR	Right leg muscle mass	Right leg muscle mass	Body composition by impedance	Body composition by impedance	-0.09 (-0.35 to 0.16)	0.477492
PCSK9	Body water in %	Body water in %	Body composition by impedance	Body composition by impedance	0.17 (-0.31 to 0.66)	0.479958
PCSK9	Ratio of omega-6 fatty acids to total fatty acids	Omega_6_pct	Fatty acids	Fatty acid ratios	-0.23 (-0.86 to 0.40)	0.480717
PCSK9	Right arm fat %	Right arm fat %	Body composition by impedance	Body composition by impedance	-0.15 (-0.58 to 0.27)	0.482255
HMGCR	Citrate	Citrate	Glycolysis related metabolites	Glycolysis related metabolites	-0.16 (-0.61 to 0.29)	0.484131
PCSK9	BMI	BMI	Anthoropometrics	Anthoropometrics	-0.22 (-0.83 to 0.40)	0.484937
HMGCR	RDW	RDW	Haematologic traits	Haematologic traits	-0.16 (-0.63 to 0.30)	0.494311
HMGCR	Creatinine	Creatinine	Fluid balance	Fluid balance	0.12 (-0.22 to 0.45)	0.500602
PCSK9	Glycoprotein acetyls	GlycA	Inflammation	Inflammation	-0.21 (-0.84 to 0.41)	0.501493
HMGCR	Left arm fat %	Left arm fat %	Body composition by impedance	Body composition by impedance	-0.10 (-0.40 to 0.20)	0.507531
PCSK9	Ratio of omega-3 fatty acids to total fatty acids	Omega_3_pct	Fatty acids	Fatty acid ratios	-0.21 (-0.83 to 0.41)	0.508525
HMGCR	Ratio of docosahexaenoic acid to total fatty acids	DHA_pct	Fatty acids	Fatty acid ratios	0.15 (-0.30 to 0.61)	0.510204
PCSK9	Monocytes	Monocytes	Haematologic traits	Haematologic traits	0.22 (-0.43 to 0.86)	0.513578
PCSK9	Glucose	Glucose	Glycolysis related metabolites	Glycolysis related metabolites	0.21 (-0.42 to 0.83)	0.515621
PCSK9	Basophils	Basophils	Haematologic traits	Haematologic traits	0.21 (-0.44 to 0.86)	0.520461
HMGCR	Valine	Val	Amino acids	Branched-chain amino acids	-0.14 (-0.56 to 0.29)	0.529321
PCSK9	Monounsaturated fatty acids	MUFA	Fatty acids	Fatty acids	-0.2 (-0.82 to 0.42)	0.533828
HMGCR	Leucine	Leu	Amino acids	Branched-chain amino acids	-0.12 (-0.51 to 0.27)	0.55414
HMGCR	Bilirubin	Bilirubin	Liver function	Liver function	0.14 (-0.32 to 0.60)	0.55481
HMGCR	Basophils	Basophils	Haematologic traits	Haematologic traits	-0.14 (-0.62 to 0.33)	0.555243
PCSK9	Hand grip strength	Hand grip strength	Anthoropometrics	Anthoropometrics	0.13 (-0.30 to 0.57)	0.556972
HMGCR	Total concentration of branched-chain amino acids (leucine + isoleucine + valine)	Total_BCAA	Amino acids	Branched-chain amino acids	-0.12 (-0.53 to 0.29)	0.569313
HMGCR	Tyrosine	Tyr	Amino acids	Aromatic amino acids	-0.13 (-0.59 to 0.33)	0.576926
PCSK9	Ratio of omega-6 fatty acids to omega-3 fatty acids	Omega_6_by_Omega_3	Fatty acids	Fatty acid ratios	0.18 (-0.44 to 0.79)	0.578086
HMGCR	Monocytes	Monocytes	Haematologic traits	Haematologic traits	-0.13 (-0.61 to 0.34)	0.581889
PCSK9	Metabolic age	Metabolic age	Body composition by impedance	Body composition by impedance	-0.17 (-0.79 to 0.44)	0.583114
HMGCR	Hgb	Hgb	Haematologic traits	Haematologic traits	0.09 (-0.24 to 0.43)	0.589445
PCSK9	Head circumference	Head circumference	Anthoropometrics	Anthoropometrics	0.15 (-0.41 to 0.72)	0.591356
HMGCR	Right arm fat %	Right arm fat %	Body composition by impedance	Body composition by impedance	-0.09 (-0.4 to 0.23)	0.596616
HMGCR	Glucose	Glucose	Glycolysis related metabolites	Glycolysis related metabolites	-0.12 (-0.58 to 0.34)	0.60218
HMGCR	Acetate	Acetate	Ketone bodies	Ketone bodies	0.13 (-0.36 to 0.61)	0.60711
PCSK9	Hip circumference	Hip circumference	Anthoropometrics	Anthoropometrics	-0.16 (-0.77 to 0.45)	0.613652
PCSK9	Weight	Weight	Anthoropometrics	Anthoropometrics	-0.14 (-0.69 to 0.41)	0.620318
PCSK9	FEF 25-75%	FEF 25-75%	Lung function	Lung function	0.13 (-0.41 to 0.68)	0.631788
PCSK9	Neutrophils %	Neutrophils %	Haematologic traits	Haematologic traits	-0.15 (-0.77 to 0.47)	0.63206
HMGCR	Ratio of monounsaturated fatty acids to total fatty acids	MUFA_pct	Fatty acids	Fatty acid ratios	0.11 (-0.34 to 0.55)	0.640221
PCSK9	Physique rating	Physique rating	Body composition by impedance	Body composition by impedance	0.14 (-0.46 to 0.75)	0.64222
PCSK9	Right arm muscle mass	Right arm muscle mass	Body composition by impedance	Body composition by impedance	-0.08 (-0.43 to 0.27)	0.65079
HMGCR	ALP	ALP	Liver function	Liver function	-0.08 (-0.46 to 0.29)	0.658752
PCSK9	Lymphocytes %	Lymphocytes %	Haematologic traits	Haematologic traits	0.14 (-0.49 to 0.77)	0.662208
HMGCR	Lymphocytes	Lymphocytes	Haematologic traits	Haematologic traits	0.10 (-0.37 to 0.58)	0.665554
PCSK9	Waist circumference	Waist circumference	Anthoropometrics	Anthoropometrics	-0.13 (-0.71 to 0.46)	0.669179
HMGCR	Diastolic blood pressure	Diastolic blood pressure	Anthoropometrics	Anthoropometrics	-0.09 (-0.53 to 0.34)	0.672443
HMGCR	Isoleucine	Ile	Amino acids	Branched-chain amino acids	-0.09 (-0.51 to 0.34)	0.68805
HMGCR	Ratio of saturated fatty acids to total fatty acids	SFA_pct	Fatty acids	Fatty acid ratios	-0.09 (-0.55 to 0.36)	0.688422
HMGCR	Visceral fat	Visceral fat	Body composition by impedance	Body composition by impedance	0.09 (-0.37 to 0.55)	0.699099
PCSK9	Height	Height	Anthoropometrics	Anthoropometrics	0.08 (-0.34 to 0.50)	0.700473
HMGCR	Arm circumference	Arm circumference	Anthoropometrics	Anthoropometrics	-0.08 (-0.51 to 0.35)	0.707397
PCSK9	FVC	FVC	Lung function	Lung function	0.09 (-0.37 to 0.54)	0.710169
PCSK9	Eosinophils	Eosinophils	Haematologic traits	Haematologic traits	-0.12 (-0.77 to 0.53)	0.711818
HMGCR	Right leg fat %	Right leg fat %	Body composition by impedance	Body composition by impedance	0.05 (-0.23 to 0.33)	0.712403
HMGCR	ALT	ALT	Liver function	Liver function	0.08 (-0.38 to 0.55)	0.73474
HMGCR	Degree of unsaturation	Unsaturation	Fatty acids	Fatty acids	-0.07 (-0.52 to 0.39)	0.774044
HMGCR	Ratio of polyunsaturated fatty acids to monounsaturated fatty acids	PUFA_by_MUFA	Fatty acids	Fatty acid ratios	-0.07 (-0.52 to 0.39)	0.774619
PCSK9	Ratio of docosahexaenoic acid to total fatty acids	DHA_pct	Fatty acids	Fatty acid ratios	-0.08 (-0.70 to 0.54)	0.793834
HMGCR	Basophils %	Basophils %	Haematologic traits	Haematologic traits	0.06 (-0.41 to 0.53)	0.796673
HMGCR	Urea	Urea	Renal function	Renal function	0.05 (-0.39 to 0.49)	0.822166
HMGCR	Pulse	Pulse	Anthoropometrics	Anthoropometrics	0.05 (-0.39 to 0.49)	0.82563
PCSK9	Left arm muscle mass	Left arm muscle mass	Body composition by impedance	Body composition by impedance	-0.04 (-0.38 to 0.30)	0.828848
HMGCR	Right arm muscle mass	Right arm muscle mass	Body composition by impedance	Body composition by impedance	-0.03 (-0.29 to 0.23)	0.835055
PCSK9	Visceral fat	Visceral fat	Body composition by impedance	Body composition by impedance	-0.06 (-0.68 to 0.55)	0.836547
HMGCR	Eosinophils %	Eosinophils %	Haematologic traits	Haematologic traits	0.04 (-0.42 to 0.51)	0.848409
HMGCR	FEV1/FVC	FEV1/FVC	Lung function	Lung function	-0.04 (-0.53 to 0.44)	0.864097
HMGCR	Hand grip strength	Hand grip strength	Anthoropometrics	Anthoropometrics	0.03 (-0.30 to 0.35)	0.865359
PCSK9	Basal metabolic rate (kJ)	Basal metabolic rate (kJ)	Body composition by impedance	Body composition by impedance	-0.04 (-0.46 to 0.38)	0.86591
HMGCR	Body water in %	Body water in %	Body composition by impedance	Body composition by impedance	0.03 (-0.33 to 0.39)	0.867666
PCSK9	Tyrosine	Tyr	Amino acids	Aromatic amino acids	-0.05 (-0.68 to 0.57)	0.86971
PCSK9	Left leg muscle mass	Left leg muscle mass	Body composition by impedance	Body composition by impedance	0.03 (-0.32 to 0.37)	0.872763
HMGCR	Ratio of omega-3 fatty acids to total fatty acids	Omega_3_pct	Fatty acids	Fatty acid ratios	0.04 (-0.42 to 0.49)	0.873628
PCSK9	Sitting height	Sitting height	Anthoropometrics	Anthoropometrics	0.04 (-0.47 to 0.55)	0.877226
PCSK9	Lymphocytes	Lymphocytes	Haematologic traits	Haematologic traits	-0.05 (-0.69 to 0.60)	0.880992
PCSK9	Eosinophils %	Eosinophils %	Haematologic traits	Haematologic traits	-0.05 (-0.67 to 0.58)	0.882352
HMGCR	Glutamine	Gln	Amino acids	Amino acids	0.03 (-0.39 to 0.45)	0.883234
PCSK9	ALT	ALT	Liver function	Liver function	-0.05 (-0.67 to 0.58)	0.884088
HMGCR	Ratio of omega-6 fatty acids to omega-3 fatty acids	Omega_6_by_Omega_3	Fatty acids	Fatty acid ratios	-0.03 (-0.49 to 0.42)	0.887383
HMGCR	Monocytes %	Monocytes %	Haematologic traits	Haematologic traits	-0.03 (-0.50 to 0.43)	0.892763
HMGCR	Eosinophils	Eosinophils	Haematologic traits	Haematologic traits	-0.03 (-0.51 to 0.45)	0.897092
PCSK9	Phenylalanine	Phe	Amino acids	Aromatic amino acids	0.04 (-0.58 to 0.65)	0.909343
PCSK9	Creatinine	Creatinine	Fluid balance	Fluid balance	-0.03 (-0.48 to 0.43)	0.910583
PCSK9	Total muscle mass	Total muscle mass	Body composition by impedance	Body composition by impedance	-0.02 (-0.35 to 0.32)	0.917044
PCSK9	Trunk muscle mass	Trunk muscle mass	Body composition by impedance	Body composition by impedance	-0.02 (-0.39 to 0.35)	0.918078
HMGCR	Ratio of polyunsaturated fatty acids to total fatty acids	PUFA_pct	Fatty acids	Fatty acid ratios	0.02 (-0.45 to 0.48)	0.944546
HMGCR	BMI	BMI	Anthoropometrics	Anthoropometrics	-0.01 (-0.47 to 0.44)	0.950081
HMGCR	Total body fat %	Total body fat %	Body composition by impedance	Body composition by impedance	0.01 (-0.31 to 0.33)	0.9503
HMGCR	HCT	HCT	Haematologic traits	Haematologic traits	0.01 (-0.30 to 0.32)	0.960876
PCSK9	Ratio of saturated fatty acids to total fatty acids	SFA_pct	Fatty acids	Fatty acid ratios	-0.01 (-0.63 to 0.60)	0.962642
HMGCR	Trunk fat %	Trunk fat %	Body composition by impedance	Body composition by impedance	0 (-0.36 to 0.35)	0.977958
PCSK9	HCT	HCT	Haematologic traits	Haematologic traits	-0.01 (-0.42 to 0.41)	0.978988
PCSK9	Right leg muscle mass	Right leg muscle mass	Body composition by impedance	Body composition by impedance	0 (-0.34 to 0.35)	0.987906
PCSK9	Pyruvate	Pyruvate	Glycolysis related metabolites	Glycolysis related metabolites	0 (-0.61 to 0.62)	0.989783
HMGCR	Ratio of omega-6 fatty acids to total fatty acids	Omega_6_pct	Fatty acids	Fatty acid ratios	0 (-0.47 to 0.46)	0.991899

## Sheet: Table S9
Table S8. The effect of genetic inhibition of HMGCR and PCSK9 on safety outcomes using complete case analysis in the "Children of 1997" birth cohort
Target	Outcome	Abbreviation	Group	Subgroup	Beta (95% CI)	P value
HMGCR	Linoleic acid	LA	Fatty acids	Fatty acids	-0.80 (-1.26 to -0.34)	0.000611415
HMGCR	Omega-6 fatty acids	Omega_6	Fatty acids	Fatty acids	-0.77 (-1.23 to -0.32)	0.000935912
HMGCR	Polyunsaturated fatty acids	PUFA	Fatty acids	Fatty acids	-0.75 (-1.21 to -0.29)	0.00135728
HMGCR	Total fatty acids	Total_FA	Fatty acids	Fatty acids	-0.66 (-1.12 to -0.20)	0.00486409
HMGCR	Saturated fatty acids	SFA	Fatty acids	Fatty acids	-0.62 (-1.08 to -0.16)	0.00852699
HMGCR	Pyruvate	Pyruvate	Glycolysis related metabolites	Glycolysis related metabolites	-0.57 (-1.04 to -0.11)	0.0150036
HMGCR	Forced vital capacity	FVC	Lung function	Lung function	-0.41 (-0.75 to -0.07)	0.017149
HMGCR	Head circumference	Head circumference	Anthoropometrics	Anthoropometrics	-0.51 (-0.94 to -0.09)	0.0172724
HMGCR	Forced expiratory volume in the first second	FEV1	Lung function	Lung function	-0.39 (-0.73 to -0.05)	0.0252519
HMGCR	Monounsaturated fatty acids	MUFA	Fatty acids	Fatty acids	-0.48 (-0.94 to -0.02)	0.0406335
HMGCR	Glycerol	Glycerol	Glycolysis related metabolites	Glycolysis related metabolites	0.50 (0.02 to 0.97)	0.0406667
PCSK9	Haemoglobin	Hgb	Haematologic traits	Haematologic traits	0.49 (0.01 to 0.96)	0.0431813
PCSK9	Leucine	Leu	Amino acids	Branched-chain amino acids	0.61 (0.01 to 1.21)	0.0462645
PCSK9	Acetate	Acetate	Ketone bodies	Ketone bodies	0.70 (0 to 1.39)	0.0492472
PCSK9	Omega-6 fatty acids	Omega_6	Fatty acids	Fatty acids	-0.65 (-1.31 to 0)	0.0503349
HMGCR	Mid-forced expiratory flow at 25%-75% of the pulmonary volume	FEF 25-75%	Lung function	Lung function	-0.41 (-0.83 to 0)	0.0506813
PCSK9	Polyunsaturated fatty acids	PUFA	Fatty acids	Fatty acids	-0.65 (-1.30 to 0)	0.0509954
HMGCR	Height	Height	Anthoropometrics	Anthoropometrics	-0.31 (-0.62 to 0.01)	0.0538493
PCSK9	Linoleic acid	LA	Fatty acids	Fatty acids	-0.61 (-1.26 to 0.04)	0.0660208
HMGCR	Lactate	Lactate	Glycolysis related metabolites	Glycolysis related metabolites	-0.41 (-0.88 to 0.05)	0.0794852
PCSK9	Bilirubin	Bilirubin	Liver function	Liver function	-0.56 (-1.22 to 0.09)	0.0904127
HMGCR	Mean corpuscular hemoglobin concentration	MCHC	Haematologic traits	Haematologic traits	0.39 (-0.07 to 0.86)	0.0984352
PCSK9	Degree of unsaturation	Unsaturation	Fatty acids	Fatty acids	-0.55 (-1.20 to 0.1)	0.09864
PCSK9	Isoleucine	Ile	Amino acids	Branched-chain amino acids	0.48 (-0.11 to 1.06)	0.108276
PCSK9	Arm circumference	Arm circumference	Anthoropometrics	Anthoropometrics	-0.49 (-1.11 to 0.12)	0.112436
PCSK9	Mean corpuscular hemoglobin concentration	MCHC	Haematologic traits	Haematologic traits	0.53 (-0.13 to 1.19)	0.117303
PCSK9	Mean corpuscular hemoglobin	MCH	Haematologic traits	Haematologic traits	0.52 (-0.14 to 1.19)	0.123381
PCSK9	Pulse	Pulse	Anthoropometrics	Anthoropometrics	0.49 (-0.14 to 1.12)	0.130448
HMGCR	Platelet	Platelet	Haematologic traits	Haematologic traits	-0.36 (-0.82 to 0.11)	0.13049
HMGCR	Sitting height	Sitting height	Anthoropometrics	Anthoropometrics	-0.29 (-0.67 to 0.09)	0.136172
PCSK9	Valine	Val	Amino acids	Branched-chain amino acids	0.46 (-0.15 to 1.06)	0.138346
PCSK9	Total fatty acids	Total_FA	Fatty acids	Fatty acids	-0.49 (-1.15 to 0.16)	0.139122
HMGCR	Mean platelet volume	MPV	Haematologic traits	Haematologic traits	0.36 (-0.12 to 0.83)	0.139503
HMGCR	Mean corpuscular hemoglobin	MCH	Haematologic traits	Haematologic traits	0.35 (-0.12 to 0.82)	0.145285
HMGCR	Omega-3 fatty acids	Omega_3	Fatty acids	Fatty acids	-0.33 (-0.79 to 0.12)	0.152536
PCSK9	Mean corpuscular volume	MCV	Haematologic traits	Haematologic traits	0.48 (-0.18 to 1.15)	0.15612
PCSK9	Diastolic blood pressure	Diastolic blood pressure	Anthoropometrics	Anthoropometrics	0.44 (-0.19 to 1.06)	0.167944
HMGCR	Docosahexaenoic acid	DHA	Fatty acids	Fatty acids	-0.32 (-0.77 to 0.14)	0.170912
PCSK9	Total protein	Protein	Liver function	Liver function	-0.45 (-1.10 to 0.20)	0.172134
HMGCR	Hip circumference	Hip circumference	Anthoropometrics	Anthoropometrics	-0.32 (-0.77 to 0.14)	0.173211
PCSK9	Saturated fatty acids	SFA	Fatty acids	Fatty acids	-0.45 (-1.11 to 0.20)	0.174466
HMGCR	Trunk muscle mass	Trunk muscle mass	Body composition by impedance	Body composition by impedance	-0.19 (-0.47 to 0.09)	0.188269
PCSK9	Red blood cell count	RBC	Haematologic traits	Haematologic traits	-0.36 (-0.90 to 0.18)	0.189174
PCSK9	Acetoacetate	Acetoacetate	Ketone bodies	Ketone bodies	0.44 (-0.22 to 1.10)	0.193018
HMGCR	Ratio of linoleic acid to total fatty acids	LA_pct	Fatty acids	Fatty acid ratios	-0.31 (-0.77 to 0.16)	0.195195
HMGCR	Total protein	Protein	Liver function	Liver function	-0.29 (-0.75 to 0.17)	0.212517
HMGCR	Basal metabolic rate (kJ)	Basal metabolic rate (kJ)	Body composition by impedance	Body composition by impedance	-0.20 (-0.51 to 0.12)	0.219459
HMGCR	Red blood cell count	RBC	Haematologic traits	Haematologic traits	-0.23 (-0.61 to 0.14)	0.225355
HMGCR	Mean corpuscular volume	MCV	Haematologic traits	Haematologic traits	0.29 (-0.18 to 0.76)	0.22859
HMGCR	Peak expiratory flow	PEF	Lung function	Lung function	-0.24 (-0.62 to 0.15)	0.231996
PCSK9	Omega-3 fatty acids	Omega_3	Fatty acids	Fatty acids	-0.4 (-1.05 to 0.26)	0.234368
HMGCR	3-Hydroxybutyrate	bOHbutyrate	Ketone bodies	Ketone bodies	0.28 (-0.19 to 0.75)	0.238981
PCSK9	Left leg fat percentage	Left leg fat %	Body composition by impedance	Body composition by impedance	-0.23 (-0.63 to 0.16)	0.239335
PCSK9	Urea	Urea	Renal function	Renal function	0.37 (-0.25 to 0.99)	0.246699
HMGCR	Alanine	Ala	Amino acids	Amino acids	-0.27 (-0.74 to 0.19)	0.248492
PCSK9	Total concentration of branched-chain amino acids (leucine + isoleucine + valine)	Total_BCAA	Amino acids	Branched-chain amino acids	0.33 (-0.23 to 0.89)	0.249791
PCSK9	Ratio of monounsaturated fatty acids to total fatty acids	MUFA_pct	Fatty acids	Fatty acid ratios	0.37 (-0.27 to 1.01)	0.258293
HMGCR	Systolic blood pressure	Systolic blood pressure	Anthoropometrics	Anthoropometrics	0.22 (-0.17 to 0.61)	0.260798
HMGCR	Glycoprotein acetyls	GlycA	Inflammation	Inflammation	-0.27 (-0.73 to 0.20)	0.262521
PCSK9	Peak expiratory flow	PEF	Lung function	Lung function	0.30 (-0.24 to 0.84)	0.275746
HMGCR	Neutrophils	Neutrophils	Haematologic traits	Haematologic traits	-0.26 (-0.74 to 0.22)	0.281755
PCSK9	Histidine	His	Amino acids	Amino acids	0.35 (-0.30 to 1.00)	0.28858
HMGCR	Neutrophils in percentage	Neutrophils %	Haematologic traits	Haematologic traits	-0.25 (-0.71 to 0.21)	0.289187
PCSK9	Docosahexaenoic acid	DHA	Fatty acids	Fatty acids	-0.35 (-0.99 to 0.30)	0.294776
HMGCR	Lymphocytes in percentage	Lymphocytes %	Haematologic traits	Haematologic traits	0.25 (-0.22 to 0.72)	0.296211
PCSK9	Alkaline phosphatase	ALP	Liver function	Liver function	0.28 (-0.25 to 0.82)	0.300554
HMGCR	Acetoacetate	Acetoacetate	Ketone bodies	Ketone bodies	0.25 (-0.22 to 0.71)	0.300749
HMGCR	Albumin	Albumin	Fluid balance	Fluid balance	-0.23 (-0.67 to 0.21)	0.303456
PCSK9	Glucose	Glucose	Glycolysis related metabolites	Glycolysis related metabolites	0.34 (-0.32 to 1)	0.312613
PCSK9	Mean platelet volume	MPV	Haematologic traits	Haematologic traits	0.34 (-0.33 to 1.01)	0.314341
PCSK9	Ratio of polyunsaturated fatty acids to monounsaturated fatty acids	PUFA_by_MUFA	Fatty acids	Fatty acid ratios	-0.33 (-0.99 to 0.32)	0.314475
PCSK9	Monocytes in percentage	Monocytes %	Haematologic traits	Haematologic traits	0.34 (-0.32 to 1.00)	0.316858
PCSK9	Alanine	Ala	Amino acids	Amino acids	-0.34 (-1.00 to 0.32)	0.317703
PCSK9	Ratio of FEV1/FVC	FEV1/FVC	Lung function	Lung function	0.34 (-0.34 to 1.02)	0.321815
PCSK9	Red cell distribution width	RDW	Haematologic traits	Haematologic traits	-0.33 (-1.00 to 0.33)	0.323503
HMGCR	Waist circumference	Waist circumference	Anthoropometrics	Anthoropometrics	-0.22 (-0.65 to 0.22)	0.333704
PCSK9	Glycerol	Glycerol	Glycolysis related metabolites	Glycolysis related metabolites	-0.33 (-1.00 to 0.34)	0.335493
HMGCR	Histidine	His	Amino acids	Amino acids	-0.22 (-0.68 to 0.23)	0.336525
HMGCR	Bone mass	Bone mass	Body composition by impedance	Body composition by impedance	-0.18 (-0.54 to 0.19)	0.347154
PCSK9	Lactate	Lactate	Glycolysis related metabolites	Glycolysis related metabolites	-0.32 (-0.97 to 0.34)	0.349185
PCSK9	Systolic blood pressure	Systolic blood pressure	Anthoropometrics	Anthoropometrics	0.26 (-0.29 to 0.81)	0.350975
PCSK9	3-Hydroxybutyrate	bOHbutyrate	Ketone bodies	Ketone bodies	0.31 (-0.35 to 0.97)	0.358661
HMGCR	Metabolic age	Metabolic age	Body composition by impedance	Body composition by impedance	-0.21 (-0.67 to 0.24)	0.360416
HMGCR	Weight	Weight	Anthoropometrics	Anthoropometrics	-0.19 (-0.6 to 0.22)	0.360446
PCSK9	Monocytes	Monocytes	Haematologic traits	Haematologic traits	0.31 (-0.37 to 1.00)	0.372875
HMGCR	Glycine	Gly	Amino acids	Amino acids	-0.21 (-0.67 to 0.25)	0.375269
HMGCR	Citrate	Citrate	Glycolysis related metabolites	Glycolysis related metabolites	-0.20 (-0.65 to 0.25)	0.37975
PCSK9	Right leg fat percentage	Right leg fat %	Body composition by impedance	Body composition by impedance	-0.18 (-0.58 to 0.22)	0.385124
HMGCR	Total muscle mass	Total muscle mass	Body composition by impedance	Body composition by impedance	-0.11 (-0.36 to 0.14)	0.396946
HMGCR	Valine	Val	Amino acids	Branched-chain amino acids	-0.18 (-0.61 to 0.24)	0.403955
HMGCR	Left leg muscle mass	Left leg muscle mass	Body composition by impedance	Body composition by impedance	-0.11 (-0.37 to 0.15)	0.415238
HMGCR	Creatinine	Creatinine	Fluid balance	Fluid balance	0.14 (-0.20 to 0.48)	0.417752
PCSK9	Citrate	Citrate	Glycolysis related metabolites	Glycolysis related metabolites	0.26 (-0.39 to 0.90)	0.433083
PCSK9	Ratio of linoleic acid to total fatty acids	LA_pct	Fatty acids	Fatty acid ratios	-0.26 (-0.92 to 0.40)	0.441301
HMGCR	Left arm muscle mass	Left arm muscle mass	Body composition by impedance	Body composition by impedance	-0.10 (-0.35 to 0.16)	0.446063
HMGCR	Total concentration of branched-chain amino acids (leucine + isoleucine + valine)	Total_BCAA	Amino acids	Branched-chain amino acids	-0.16 (-0.57 to 0.25)	0.446682
PCSK9	Left arm fat percentage	Left arm fat %	Body composition by impedance	Body composition by impedance	-0.16 (-0.59 to 0.26)	0.44683
PCSK9	Forced expiratory volume in the first second	FEV1	Lung function	Lung function	0.19 (-0.29 to 0.66)	0.447788
PCSK9	Glycine	Gly	Amino acids	Amino acids	-0.25 (-0.90 to 0.41)	0.45903
PCSK9	Monounsaturated fatty acids	MUFA	Fatty acids	Fatty acids	-0.25 (-0.9 to 0.41)	0.463198
HMGCR	Leucine	Leu	Amino acids	Branched-chain amino acids	-0.15 (-0.54 to 0.25)	0.465153
HMGCR	Phenylalanine	Phe	Amino acids	Aromatic amino acids	-0.17 (-0.63 to 0.29)	0.465697
PCSK9	Glycoprotein acetyls	GlycA	Inflammation	Inflammation	-0.24 (-0.91 to 0.42)	0.468011
HMGCR	Left arm fat percentage	Left arm fat %	Body composition by impedance	Body composition by impedance	-0.11 (-0.41 to 0.19)	0.468289
PCSK9	White blood cell	WBC	Haematologic traits	Haematologic traits	-0.24 (-0.91 to 0.43)	0.476896
PCSK9	Ratio of polyunsaturated fatty acids to total fatty acids	PUFA_pct	Fatty acids	Fatty acid ratios	-0.24 (-0.90 to 0.42)	0.482068
HMGCR	Red cell distribution width	RDW	Haematologic traits	Haematologic traits	-0.17 (-0.63 to 0.30)	0.487312
PCSK9	Total body fat percentage	Total body fat %	Body composition by impedance	Body composition by impedance	-0.16 (-0.62 to 0.29)	0.489465
PCSK9	Ratio of omega-3 fatty acids to total fatty acids	Omega_3_pct	Fatty acids	Fatty acid ratios	-0.23 (-0.88 to 0.43)	0.495558
HMGCR	Acetone	Acetone	Ketone bodies	Ketone bodies	0.16 (-0.30 to 0.62)	0.501346
HMGCR	Haemoglobin	Hgb	Haematologic traits	Haematologic traits	0.11 (-0.22 to 0.45)	0.506418
HMGCR	Monocytes	Monocytes	Haematologic traits	Haematologic traits	-0.16 (-0.64 to 0.32)	0.510111
HMGCR	Bilirubin	Bilirubin	Liver function	Liver function	0.15 (-0.31 to 0.61)	0.510341
PCSK9	Basophils in percentage	Basophils %	Haematologic traits	Haematologic traits	0.23 (-0.45 to 0.90)	0.510522
HMGCR	Basophils	Basophils	Haematologic traits	Haematologic traits	-0.16 (-0.64 to 0.32)	0.510829
HMGCR	Right leg muscle mass	Right leg muscle mass	Body composition by impedance	Body composition by impedance	-0.09 (-0.35 to 0.17)	0.512062
HMGCR	White blood cell	WBC	Haematologic traits	Haematologic traits	-0.16 (-0.63 to 0.31)	0.513779
PCSK9	Platelet	Platelet	Haematologic traits	Haematologic traits	-0.22 (-0.88 to 0.44)	0.514027
PCSK9	Glutamine	Gln	Amino acids	Amino acids	-0.20 (-0.80 to 0.40)	0.515589
HMGCR	Physique rating	Physique rating	Body composition by impedance	Body composition by impedance	-0.15 (-0.6 to 0.31)	0.522796
HMGCR	Right arm fat percentage	Right arm fat %	Body composition by impedance	Body composition by impedance	-0.10 (-0.42 to 0.22)	0.523197
PCSK9	Acetone	Acetone	Ketone bodies	Ketone bodies	0.21 (-0.44 to 0.87)	0.523962
PCSK9	Albumin	Albumin	Fluid balance	Fluid balance	-0.20 (-0.83 to 0.43)	0.5284
PCSK9	Ratio of omega-6 fatty acids to omega-3 fatty acids	Omega_6_by_Omega_3	Fatty acids	Fatty acid ratios	0.21 (-0.44 to 0.86)	0.531449
HMGCR	Isoleucine	Ile	Amino acids	Branched-chain amino acids	-0.13 (-0.55 to 0.29)	0.536485
PCSK9	Trunk fat percentage	Trunk fat %	Body composition by impedance	Body composition by impedance	-0.15 (-0.66 to 0.35)	0.546189
HMGCR	Left leg fat percentage	Left leg fat %	Body composition by impedance	Body composition by impedance	0.09 (-0.19 to 0.36)	0.546954
PCSK9	Basophils	Basophils	Haematologic traits	Haematologic traits	0.19 (-0.49 to 0.88)	0.580101
PCSK9	Mid-forced expiratory flow at 25%-75% of the pulmonary volume	FEF 25-75%	Lung function	Lung function	0.16 (-0.42 to 0.74)	0.58055
PCSK9	Neutrophils	Neutrophils	Haematologic traits	Haematologic traits	-0.19 (-0.87 to 0.49)	0.586031
PCSK9	Hand grip strength	Hand grip strength	Anthoropometrics	Anthoropometrics	0.13 (-0.33 to 0.58)	0.590349
PCSK9	Bone mass	Bone mass	Body composition by impedance	Body composition by impedance	-0.14 (-0.66 to 0.38)	0.596723
HMGCR	Diastolic blood pressure	Diastolic blood pressure	Anthoropometrics	Anthoropometrics	-0.12 (-0.56 to 0.32)	0.597473
HMGCR	Ratio of docosahexaenoic acid to total fatty acids	DHA_pct	Fatty acids	Fatty acid ratios	0.12 (-0.34 to 0.58)	0.599148
PCSK9	Ratio of omega-6 fatty acids to total fatty acids	Omega_6_pct	Fatty acids	Fatty acid ratios	-0.18 (-0.84 to 0.49)	0.604473
HMGCR	Glucose	Glucose	Glycolysis related metabolites	Glycolysis related metabolites	-0.12 (-0.58 to 0.34)	0.609863
PCSK9	Body water in percentage	Body water in %	Body composition by impedance	Body composition by impedance	0.13 (-0.39 to 0.64)	0.631077
HMGCR	Hand grip strength	Hand grip strength	Anthoropometrics	Anthoropometrics	0.08 (-0.25 to 0.40)	0.631844
HMGCR	Monocytes in percentage	Monocytes %	Haematologic traits	Haematologic traits	-0.11 (-0.58 to 0.35)	0.632926
HMGCR	Degree of unsaturation	Unsaturation	Fatty acids	Fatty acids	-0.11 (-0.57 to 0.35)	0.635823
HMGCR	Ratio of monounsaturated fatty acids to total fatty acids	MUFA_pct	Fatty acids	Fatty acid ratios	0.11 (-0.34 to 0.56)	0.639469
PCSK9	Head circumference	Head circumference	Anthoropometrics	Anthoropometrics	0.14 (-0.46 to 0.73)	0.656673
HMGCR	Tyrosine	Tyr	Amino acids	Aromatic amino acids	-0.10 (-0.57 to 0.36)	0.658152
PCSK9	BMI	BMI	Anthoropometrics	Anthoropometrics	-0.14 (-0.79 to 0.51)	0.667842
PCSK9	Right arm fat percentage	Right arm fat %	Body composition by impedance	Body composition by impedance	-0.10 (-0.55 to 0.35)	0.672003
PCSK9	Right arm muscle mass	Right arm muscle mass	Body composition by impedance	Body composition by impedance	-0.08 (-0.45 to 0.29)	0.682826
PCSK9	Left leg muscle mass	Left leg muscle mass	Body composition by impedance	Body composition by impedance	0.07 (-0.29 to 0.44)	0.698235
HMGCR	Ratio of saturated fatty acids to total fatty acids	SFA_pct	Fatty acids	Fatty acid ratios	-0.08 (-0.54 to 0.37)	0.715104
HMGCR	Acetate	Acetate	Ketone bodies	Ketone bodies	0.09 (-0.40 to 0.58)	0.720094
PCSK9	Physique rating	Physique rating	Body composition by impedance	Body composition by impedance	0.11 (-0.53 to 0.75)	0.728406
PCSK9	Lymphocytes in percentage	Lymphocytes %	Haematologic traits	Haematologic traits	0.12 (-0.55 to 0.78)	0.729127
PCSK9	Eosinophils	Eosinophils	Haematologic traits	Haematologic traits	-0.12 (-0.80 to 0.56)	0.730632
PCSK9	Pyruvate	Pyruvate	Glycolysis related metabolites	Glycolysis related metabolites	0.11 (-0.54 to 0.77)	0.734114
PCSK9	Neutrophils in percentage	Neutrophils %	Haematologic traits	Haematologic traits	-0.11 (-0.77 to 0.54)	0.739356
PCSK9	Height	Height	Anthoropometrics	Anthoropometrics	0.07 (-0.37 to 0.52)	0.743097
HMGCR	Visceral fat	Visceral fat	Body composition by impedance	Body composition by impedance	0.08 (-0.38 to 0.53)	0.744617
HMGCR	Alkaline phosphatase	ALP	Liver function	Liver function	-0.06 (-0.44 to 0.31)	0.744854
HMGCR	Lymphocytes	Lymphocytes	Haematologic traits	Haematologic traits	0.08 (-0.40 to 0.56)	0.750009
PCSK9	Hip circumference	Hip circumference	Anthoropometrics	Anthoropometrics	-0.10 (-0.75 to 0.54)	0.754718
PCSK9	Metabolic age	Metabolic age	Body composition by impedance	Body composition by impedance	-0.10 (-0.75 to 0.55)	0.758805
HMGCR	Ratio of polyunsaturated fatty acids to monounsaturated fatty acids	PUFA_by_MUFA	Fatty acids	Fatty acid ratios	-0.07 (-0.53 to 0.39)	0.763854
PCSK9	Forced vital capacity	FVC	Lung function	Lung function	0.07 (-0.41 to 0.54)	0.778692
HMGCR	Arm circumference	Arm circumference	Anthoropometrics	Anthoropometrics	-0.06 (-0.49 to 0.37)	0.781578
PCSK9	Weight	Weight	Anthoropometrics	Anthoropometrics	-0.08 (-0.66 to 0.5)	0.78199
PCSK9	Right leg muscle mass	Right leg muscle mass	Body composition by impedance	Body composition by impedance	0.05 (-0.32 to 0.41)	0.791703
PCSK9	Sitting height	Sitting height	Anthoropometrics	Anthoropometrics	0.07 (-0.47 to 0.61)	0.793756
PCSK9	Waist circumference	Waist circumference	Anthoropometrics	Anthoropometrics	-0.08 (-0.70 to 0.54)	0.796848
HMGCR	Body water in percentage	Body water in %	Body composition by impedance	Body composition by impedance	0.04 (-0.32 to 0.41)	0.822212
HMGCR	Glutamine	Gln	Amino acids	Amino acids	0.05 (-0.37 to 0.47)	0.823699
PCSK9	Eosinophils in percentage	Eosinophils %	Haematologic traits	Haematologic traits	-0.07 (-0.73 to 0.59)	0.834954
PCSK9	Ratio of docosahexaenoic acid to total fatty acids	DHA_pct	Fatty acids	Fatty acid ratios	-0.07 (-0.72 to 0.59)	0.838539
HMGCR	Eosinophils in percentage	Eosinophils %	Haematologic traits	Haematologic traits	0.05 (-0.42 to 0.51)	0.84885
HMGCR	Ratio of FEV1/FVC	FEV1/FVC	Lung function	Lung function	-0.04 (-0.53 to 0.44)	0.86171
HMGCR	Alanine transaminase, or glutamate-pyruvate transaminase	ALT	Liver function	Liver function	0.04 (-0.43 to 0.51)	0.862826
PCSK9	Alanine transaminase, or glutamate-pyruvate transaminase	ALT	Liver function	Liver function	0.06 (-0.61 to 0.72)	0.864898
HMGCR	Right leg fat percentage	Right leg fat %	Body composition by impedance	Body composition by impedance	0.02 (-0.26 to 0.31)	0.871431
PCSK9	Phenylalanine	Phe	Amino acids	Aromatic amino acids	0.05 (-0.60 to 0.71)	0.874664
PCSK9	Left arm muscle mass	Left arm muscle mass	Body composition by impedance	Body composition by impedance	-0.02 (-0.38 to 0.33)	0.892927
PCSK9	Lymphocytes	Lymphocytes	Haematologic traits	Haematologic traits	-0.05 (-0.73 to 0.64)	0.897568
PCSK9	Tyrosine	Tyr	Amino acids	Aromatic amino acids	0.04 (-0.62 to 0.70)	0.901451
HMGCR	Hematocrit	HCT	Haematologic traits	Haematologic traits	0.02 (-0.29 to 0.33)	0.902714
HMGCR	BMI	BMI	Anthoropometrics	Anthoropometrics	-0.03 (-0.49 to 0.43)	0.904
PCSK9	Hematocrit	HCT	Haematologic traits	Haematologic traits	0.03 (-0.42 to 0.47)	0.90808
HMGCR	Urea	Urea	Renal function	Renal function	0.02 (-0.41 to 0.46)	0.91232
HMGCR	Right arm muscle mass	Right arm muscle mass	Body composition by impedance	Body composition by impedance	-0.01 (-0.28 to 0.25)	0.912846
PCSK9	Ratio of saturated fatty acids to total fatty acids	SFA_pct	Fatty acids	Fatty acid ratios	-0.04 (-0.68 to 0.61)	0.914208
HMGCR	Ratio of omega-6 fatty acids to total fatty acids	Omega_6_pct	Fatty acids	Fatty acid ratios	0.02 (-0.45 to 0.48)	0.944296
HMGCR	Ratio of polyunsaturated fatty acids to total fatty acids	PUFA_pct	Fatty acids	Fatty acid ratios	0.01 (-0.45 to 0.48)	0.96019
HMGCR	Pulse	Pulse	Anthoropometrics	Anthoropometrics	0.01 (-0.43 to 0.46)	0.962249
HMGCR	Trunk fat percentage	Trunk fat %	Body composition by impedance	Body composition by impedance	-0.01 (-0.36 to 0.35)	0.969229
HMGCR	Eosinophils	Eosinophils	Haematologic traits	Haematologic traits	-0.01 (-0.48 to 0.47)	0.972565
PCSK9	Total muscle mass	Total muscle mass	Body composition by impedance	Body composition by impedance	0.01 (-0.35 to 0.36)	0.974841
HMGCR	Ratio of omega-6 fatty acids to omega-3 fatty acids	Omega_6_by_Omega_3	Fatty acids	Fatty acid ratios	0.01 (-0.45 to 0.47)	0.974917
PCSK9	Creatinine	Creatinine	Fluid balance	Fluid balance	0.01 (-0.48 to 0.49)	0.982448
HMGCR	Basophils in percentage	Basophils %	Haematologic traits	Haematologic traits	-0.01 (-0.48 to 0.47)	0.983329
PCSK9	Basal metabolic rate (kJ)	Basal metabolic rate (kJ)	Body composition by impedance	Body composition by impedance	0 (-0.44 to 0.45)	0.984171
PCSK9	Visceral fat	Visceral fat	Body composition by impedance	Body composition by impedance	0.01 (-0.64 to 0.65)	0.9854
HMGCR	Ratio of omega-3 fatty acids to total fatty acids	Omega_3_pct	Fatty acids	Fatty acid ratios	0 (-0.46 to 0.46)	0.990872
HMGCR	Total body fat percentage	Total body fat %	Body composition by impedance	Body composition by impedance	0 (-0.32 to 0.32)	0.995603
PCSK9	Trunk muscle mass	Trunk muscle mass	Body composition by impedance	Body composition by impedance	0 (-0.39 to 0.39)	0.996462

[truncated: 1 more sheets: Table S10]
